# Supplementary material for: 4-Hy­droxy-3-[(4-hy­droxy-6,7-dimethyl-2-oxo-2H-chromen-3-yl)(4-oxo-4H-chromen-3-yl)meth­yl]-6,7-dimethyl-2H-chromen-2-one
Source: Acta Crystallogr Sect E Struct Rep Online. 2010 Oct 20;66(Pt 11):o2859–60. doi: 10.1107/S1600536810041231 (PMC3009289; doi:10.1107/S1600536810041231)
Supplement: Supplementary file 1 [file e-66-o2859-sup1.cif]

##############################################################################
###                                                                        ###
###        Electronic paper (Acta Crystallographica Section E)             ###
###                                                                        ###
##############################################################################
#                                                                            #
# This CIF contains the data in a paper accepted for publication in Acta     #
# Crystallographica Section E. It conforms to the requirements of Notes      #
# for Authors for Section E, and has been peer reviewed under the auspices   #
# of the IUCr Commission on Journals.                                        #
#                                                                            #
# Full details of the Crystallographic Information File format               #
# are given in the paper "The Crystallographic Information File (CIF):       #
# a New Standard Archive File for Crystallography" by S. R. Hall, F. H.      #
# Allen and I. D. Brown [Acta Cryst. (1991), A47, 655-685].                  #
#                                                                            #
# The current version of the core CIF dictionary is obtainable from          #
# ftp://ftp.iucr.org/pub/cif_core.dic. The current version number is 2.4.    #
#                                                                            #
# Software is freely available for graphical display of the structure(s) in  #
# this CIF.  For information consult the CIF home page http://www.iucr.org/  #
# cif/home.html                                                              #
#                                                                            #
# This file may be used for bona fide research purposes within the           #
# scientific community so long as proper attribution is given to the journal # 
# article from which it was obtained.                                        #
#                                                                            #
##############################################################################
                                             
data_global
_audit_creation_method     'form.cif (version 2.0)'
_journal_data_validation_number     ?
_journal_date_recd_electronic     2010-10-05
_journal_date_accepted     2010-10-13
_journal_name_full     'Acta Crystallographica, Section E'
_journal_year     2010
_journal_volume     66
_journal_issue     11
_journal_page_first     o2859
_journal_page_last     o2860
_journal_paper_category     QO
_journal_coeditor_code     RZ2499
_publ_contact_author_name     'Prof. Fun, Hoong-Kun'
_publ_contact_author_address
;
      X-ray Crystallography Unit
      School of Physics
      Universiti Sains Malaysia
      11800 USM, Penang
      MALAYSIA
;
_publ_contact_author_email     'hkfun@usm.my'
_publ_contact_author_fax     '6 04 6579150'
_publ_contact_author_phone     '6 04 6533652'
_publ_section_title
;\
4-Hydroxy-3-[(4-hydroxy-6,7-dimethyl-2-oxo-2<i>H</i>-chromen-3-yl)(4-oxo-\
4<i>H</i>-chromen-3-yl)methyl]-6,7-dimethyl-2<i>H</i>-chromen-2-one
;
loop_
    _publ_author_name
    _publ_author_footnote
    _publ_author_address
    'Mohammad Asad' ?
;
      School of Chemical Sciences
      Universiti Sains Malaysia
      11800 USM, Penang
      Malaysia
;
    'Chuan-Wei Oo'
;
Additional correspondence author, e-mail: oocw@usm.my.
;
;
      School of Chemical Sciences
      Universiti Sains Malaysia
      11800 USM, Penang
      Malaysia
;
    'Hasnah Osman' ?
;
      School of Chemical Sciences
      Universiti Sains Malaysia
      11800 USM, Penang
      Malaysia
;
    'Chin Sing Yeap'
;
      Thomson Reuters ResearcherID: A-5523-2009.
;
;
      X-ray Crystallography Unit
      School of Physics
      Universiti Sains Malaysia
      11800 USM, Penang
      Malaysia
;
    'Hoong-Kun Fun'
;
      Thomson Reuters ResearcherID: A-3561-2009.
;
;     X-ray Crystallography Unit
      School of Physics
      Universiti Sains Malaysia
      11800 USM, Penang
      Malaysia
;
data_I
_audit_creation_method     SHELXL-97
_chemical_name_systematic
;
4-Hydroxy-3-[(4-hydroxy-6,7-dimethyl-2-oxo-2<i>H</i>-chromen-3-yl)(4-oxo-
4<i>H</i>-chromen-3-yl)methyl]-6,7-dimethyl-2<i>H</i>-chromen-2-one
;
_chemical_name_common     ?
_chemical_formula_moiety     'C32 H24 O8'
_chemical_formula_sum     'C32 H24 O8'
_chemical_formula_iupac     'C32 H24 O8'
_chemical_formula_weight     536.51
_chemical_melting_point     ?
_symmetry_cell_setting     monoclinic
_symmetry_space_group_name_H-M     'P 21/c'
_symmetry_space_group_name_Hall     '-P 2ybc'
loop_
    _symmetry_equiv_pos_as_xyz
    'x, y, z'
    '-x, y+1/2, -z+1/2'
    '-x, -y, -z'
    'x, -y-1/2, z-1/2'
_cell_length_a     13.6418(12)
_cell_length_b     10.5878(9)
_cell_length_c     21.2316(15)
_cell_angle_alpha     90.00
_cell_angle_beta     123.480(4)
_cell_angle_gamma     90.00
_cell_volume     2557.8(4)
_cell_formula_units_Z     4
_cell_measurement_reflns_used     9464
_cell_measurement_theta_min     3.24
_cell_measurement_theta_max     33.71
_cell_measurement_temperature     100
_exptl_crystal_description     'block'
_exptl_crystal_colour     'colourless'
_exptl_crystal_size_max     0.56
_exptl_crystal_size_mid     0.30
_exptl_crystal_size_min     0.28
_exptl_crystal_density_diffrn     1.393
_exptl_crystal_density_meas     ?
_exptl_crystal_density_method     'not measured'
_exptl_crystal_F_000     1120
_exptl_absorpt_coefficient_mu     0.101
_exptl_absorpt_correction_type     multi-scan
_exptl_absorpt_process_details     '(<i>SADABS</i>; Bruker, 2009)'
_exptl_absorpt_correction_T_min     0.9458
_exptl_absorpt_correction_T_max     0.9728
_exptl_special_details
;
The crystal was placed in the cold stream of an Oxford Cryosystems Cobra
open-flow nitrogen cryostat (Cosier & Glazer, 1986) operating at 100.0 (1) K.
;
_diffrn_ambient_temperature     100
_diffrn_radiation_type     MoK\a
_diffrn_radiation_wavelength     0.71073
_diffrn_radiation_source     'fine-focus sealed tube'
_diffrn_radiation_monochromator     graphite
_diffrn_measurement_device_type     'Bruker APEXII DUO CCD area-detector'
_diffrn_measurement_method     '\f and \w scans'
_diffrn_detector_area_resol_mean     ?
_diffrn_reflns_number     37636
_diffrn_reflns_av_R_equivalents     0.0370
_diffrn_reflns_av_sigmaI/netI     0.0372
_diffrn_reflns_theta_min     2.24
_diffrn_reflns_theta_max     33.75
_diffrn_reflns_theta_full     33.75
_diffrn_measured_fraction_theta_max     0.989
_diffrn_measured_fraction_theta_full     0.989
_diffrn_reflns_limit_h_min     -21
_diffrn_reflns_limit_h_max     21
_diffrn_reflns_limit_k_min     -12
_diffrn_reflns_limit_k_max     16
_diffrn_reflns_limit_l_min     -33
_diffrn_reflns_limit_l_max     31
_diffrn_standards_number     0
_diffrn_standards_interval_count     .
_diffrn_standards_interval_time     .
_diffrn_standards_decay_%     ?
_refine_special_details
;
Refinement of <i>F</i>^2^ against ALL reflections. The weighted <i>R</i>-factor
<i>wR</i> and goodness of fit <i>S</i> are based on <i>F</i>^2^, conventional
<i>R</i>-factors <i>R</i> are based on <i>F</i>, with <i>F</i> set to zero for
negative <i>F</i>^2^. The threshold expression of <i>F</i>^2^ >
\s(<i>F</i>^2^) is used only for calculating <i>R</i>-factors(gt) <i>etc</i>.
and is not relevant to the choice of reflections for refinement.
<i>R</i>-factors based on <i>F</i>^2^ are statistically about twice as large
as those based on <i>F</i>, and <i>R</i>- factors based on ALL data will be
even larger.
;
_reflns_number_total     10128
_reflns_number_gt     7464
_reflns_threshold_expression     'I > 2\s(I)'
_refine_ls_structure_factor_coef     Fsqd
_refine_ls_matrix_type     full
_refine_ls_R_factor_all     0.0725
_refine_ls_R_factor_gt     0.0509
_refine_ls_wR_factor_gt     0.1266
_refine_ls_wR_factor_ref     0.1406
_refine_ls_goodness_of_fit_ref     1.029
_refine_ls_restrained_S_all     0.986
_refine_ls_number_reflns     10128
_refine_ls_number_parameters     524
_refine_ls_number_restraints     1102
_refine_ls_hydrogen_treatment     constr
_refine_ls_weighting_scheme     calc
_refine_ls_weighting_details
         'calc w=1/[\s^2^(Fo^2^)+(0.0593P)^2^+0.7344P] where P=(Fo^2^+2Fc^2^)/3'
_atom_sites_solution_hydrogens     geom
_atom_sites_solution_primary     direct
_atom_sites_solution_secondary     difmap
_refine_ls_shift/su_max     0.001
_refine_ls_shift/su_mean     <0.001
_refine_diff_density_max     0.368
_refine_diff_density_min     -0.220
_refine_ls_extinction_method     none
_refine_ls_extinction_coef     ?
loop_
    _atom_type_symbol
    _atom_type_description
    _atom_type_scat_dispersion_real
    _atom_type_scat_dispersion_imag
    _atom_type_scat_source
    'C' 'C' 0.0033 0.0016
                         'International Tables Vol C Tables 4.2.6.8 and 6.1.1.4'
    'H' 'H' 0.0000 0.0000
                         'International Tables Vol C Tables 4.2.6.8 and 6.1.1.4'
    'O' 'O' 0.0106 0.0060
                         'International Tables Vol C Tables 4.2.6.8 and 6.1.1.4'
_computing_data_collection     'APEX2 (Bruker, 2009)'
_computing_cell_refinement     'SAINT (Bruker, 2009)'
_computing_data_reduction     'SAINT (Bruker, 2009)'
_computing_structure_solution     'SHELXTL (Sheldrick, 2008)'
_computing_structure_refinement     'SHELXTL (Sheldrick, 2008)'
_computing_molecular_graphics     'SHELXTL (Sheldrick, 2008)'
_computing_publication_material
                             'SHELXTL (Sheldrick, 2008) and PLATON (Spek, 2009)'
loop_
    _atom_site_type_symbol
    _atom_site_label
    _atom_site_fract_x
    _atom_site_fract_y
    _atom_site_fract_z
    _atom_site_U_iso_or_equiv
    _atom_site_adp_type
    _atom_site_calc_flag
    _atom_site_refinement_flags
    _atom_site_occupancy
    _atom_site_disorder_assembly
    _atom_site_disorder_group
    C C10 0.59934(8) 0.98504(9) 0.78627(5) 0.02251(17) Uani d . 1 . .
    H H10A 0.6445 1.0562 0.8167 0.027 Uiso d R 1 A .
    O O1 0.73539(7) 0.68760(8) 0.76785(4) 0.02341(16) Uani d PDU 0.8746(10) A 1
    O O2 0.47327(9) 1.01052(8) 0.90437(5) 0.02818(18) Uani d PDU 0.8746(10) A 1
    O O3 0.37210(7) 1.12802(8) 0.59633(5) 0.02604(17) Uani d PDU 0.8746(10) A 1
    O O4 0.55778(7) 0.76495(7) 0.69426(4) 0.02260(15) Uani d PDU 0.8746(10) A 1
    O O5 0.82100(10) 0.95360(11) 0.93221(5) 0.0371(2) Uani d PDU 0.8746(10) A 1
    H H5A 0.7628 0.9865 0.9274 0.056 Uiso calc PR 0.8746(10) A 1
    O O6 0.38782(10) 0.81531(9) 0.71296(5) 0.02352(17) Uani d PDU 0.8746(10) A 1
    H H6B 0.4453 0.8032 0.7108 0.035 Uiso calc PR 0.8746(10) A 1
    O O7 0.64315(8) 1.06877(9) 0.92532(5) 0.03188(19) Uani d PDU 0.8746(10) A 1
    O O8 0.71448(9) 1.01343(10) 0.70554(6) 0.0333(2) Uani d PDU 0.8746(10) A 1
    C C1 0.65408(11) 0.77741(12) 0.75365(6) 0.0200(2) Uani d PDU 0.8746(10) A 1
    C C2 0.84098(10) 0.68293(11) 0.83692(6) 0.0238(2) Uani d PDU 0.8746(10) A 1
    C C3 0.91643(11) 0.58524(12) 0.84766(8) 0.0300(2) Uani d PDU 0.8746(10) A 1
    H H3A 0.8965 0.5289 0.8087 0.036 Uiso calc PR 0.8746(10) A 1
    C C4 1.02195(12) 0.57262(15) 0.91709(10) 0.0328(3) Uani d PDU 0.8746(10) A 1
    C C5 1.05388(13) 0.6590(2) 0.97607(9) 0.0355(4) Uani d PDU 0.8746(10) A 1
    C C6 0.97653(11) 0.75649(15) 0.96287(7) 0.0334(3) Uani d PDU 0.8746(10) A 1
    H H6A 0.9967 0.8143 1.0012 0.040 Uiso calc PR 0.8746(10) A 1
    C C7 0.86887(10) 0.76993(14) 0.89335(7) 0.0252(2) Uani d PDU 0.8746(10) A 1
    C C8 0.78733(10) 0.87052(12) 0.87659(6) 0.0255(2) Uani d PDU 0.8746(10) A 1
    C C9 0.68462(9) 0.87684(10) 0.80711(6) 0.02114(19) Uani d PDU 0.8746(10) A 1
    C C11 0.51591(10) 0.96109(10) 0.81050(6) 0.02201(19) Uani d PDU 0.8746(10) A
                                                                               1
    C C12 0.41935(10) 0.88413(10) 0.77386(6) 0.02157(19) Uani d PDU 0.8746(10) A
                                                                               1
    C C13 0.33957(12) 0.87755(13) 0.79841(9) 0.0235(2) Uani d PDU 0.8746(10) A 1
    C C14 0.23512(12) 0.80865(12) 0.76169(7) 0.0297(2) Uani d PDU 0.8746(10) A 1
    H H14A 0.2151 0.7601 0.7197 0.036 Uiso calc PR 0.8746(10) A 1
    C C15 0.16077(16) 0.81163(16) 0.78707(10) 0.0369(3) Uani d PDU 0.8746(10) A
                                                                               1
    C C16 0.19036(18) 0.8865(2) 0.84998(13) 0.0388(4) Uani d PDU 0.8746(10) A 1
    C C17 0.29428(13) 0.95199(13) 0.88778(8) 0.0351(3) Uani d PDU 0.8746(10) A 1
    H H17A 0.3148 0.9996 0.9302 0.042 Uiso calc PR 0.8746(10) A 1
    C C18 0.36863(11) 0.94693(11) 0.86242(7) 0.0273(2) Uani d PDU 0.8746(10) A 1
    C C19 0.54895(12) 1.01699(11) 0.88165(6) 0.0250(2) Uani d PDU 0.8746(10) A 1
    C C20 0.54055(12) 1.03192(10) 0.70468(6) 0.02065(19) Uani d PDU 0.8746(10) A
                                                                               1
    C C21 0.42855(12) 1.07318(11) 0.66505(6) 0.0229(2) Uani d PDU 0.8746(10) A 1
    H H21A 0.3862 1.0629 0.6871 0.027 Uiso calc PR 0.8746(10) A 1
    C C22 0.43328(11) 1.14560(10) 0.56314(7) 0.0232(2) Uani d PDU 0.8746(10) A 1
    C C23 0.37170(12) 1.20468(12) 0.49245(7) 0.0284(2) Uani d PDU 0.8746(10) A 1
    H H23A 0.2943 1.2307 0.4705 0.034 Uiso calc PR 0.8746(10) A 1
    C C24 0.42912(16) 1.22319(12) 0.45629(7) 0.0309(3) Uani d PDU 0.8746(10) A 1
    H H24A 0.3894 1.2612 0.4089 0.037 Uiso calc PR 0.8746(10) A 1
    C C25 0.54523(15) 1.18597(13) 0.48947(8) 0.0331(3) Uani d PDU 0.8746(10) A 1
    H H25A 0.5828 1.1999 0.4645 0.040 Uiso calc PR 0.8746(10) A 1
    C C26 0.60504(12) 1.12824(12) 0.55951(8) 0.0293(2) Uani d PDU 0.8746(10) A 1
    H H26A 0.6828 1.1035 0.5816 0.035 Uiso calc PR 0.8746(10) A 1
    C C27 0.54863(12) 1.10686(11) 0.59737(7) 0.0231(2) Uani d PDU 0.8746(10) A 1
    C C28 0.61095(10) 1.04642(10) 0.67235(6) 0.0235(2) Uani d PDU 0.8746(10) A 1
    C C29 1.10440(15) 0.46606(17) 0.92871(12) 0.0492(4) Uani d PDU 0.8746(10) A
                                                                               1
    H H29A 1.0713 0.4187 0.8827 0.074 Uiso calc PR 0.8746(10) A 1
    H H29B 1.1153 0.4115 0.9682 0.074 Uiso calc PR 0.8746(10) A 1
    H H29C 1.1789 0.5004 0.9425 0.074 Uiso calc PR 0.8746(10) A 1
    C C30 1.16883(12) 0.6490(2) 1.05083(9) 0.0493(4) Uani d PDU 0.8746(10) A 1
    H H30A 1.1736 0.7141 1.0839 0.074 Uiso calc PR 0.8746(10) A 1
    H H30B 1.2321 0.6586 1.0438 0.074 Uiso calc PR 0.8746(10) A 1
    H H30C 1.1744 0.5678 1.0727 0.074 Uiso calc PR 0.8746(10) A 1
    C C31 0.05114(17) 0.7292(2) 0.74713(11) 0.0545(5) Uani d PDU 0.8746(10) A 1
    H H31A 0.0434 0.6905 0.7037 0.082 Uiso calc PR 0.8746(10) A 1
    H H31B -0.0168 0.7804 0.7314 0.082 Uiso calc PR 0.8746(10) A 1
    H H31C 0.0576 0.6649 0.7811 0.082 Uiso calc PR 0.8746(10) A 1
    C C32 0.1078(2) 0.8923(2) 0.87623(14) 0.0566(5) Uani d PDU 0.8746(10) A 1
    H H32A 0.1389 0.9490 0.9184 0.085 Uiso calc PR 0.8746(10) A 1
    H H32B 0.0996 0.8095 0.8913 0.085 Uiso calc PR 0.8746(10) A 1
    H H32C 0.0323 0.9220 0.8358 0.085 Uiso calc PR 0.8746(10) A 1
    O O1A 0.8805(6) 0.8897(6) 0.9690(4) 0.0415(16) Uiso d PDU 0.1254(10) A 2
    O O2A 0.3213(6) 0.7840(7) 0.7070(4) 0.0353(14) Uiso d PDU 0.1254(10) A 2
    O O3A 0.6758(6) 1.0511(7) 0.6468(4) 0.0364(15) Uiso d PDU 0.1254(10) A 2
    O O4A 0.7459(7) 1.0309(8) 0.9456(5) 0.051(2) Uiso d PDU 0.1254(10) A 2
    O O5A 0.6824(6) 0.7439(7) 0.7564(3) 0.0205(14) Uiso d PDU 0.1254(10) A 2
    H H5AA 0.6438 0.6855 0.7574 0.031 Uiso calc PR 0.1254(10) A 2
    O O6A 0.5112(8) 1.0139(7) 0.8896(4) 0.0353(17) Uiso d PDU 0.1254(10) A 2
    H H6AB 0.5812 1.0161 0.9052 0.053 Uiso calc PR 0.1254(10) A 2
    O O7A 0.4578(5) 0.7878(6) 0.6821(3) 0.0300(13) Uiso d PDU 0.1254(10) A 2
    O O8A 0.3923(7) 1.1013(8) 0.6664(4) 0.0350(17) Uiso d PDU 0.1254(10) A 2
    C C1A 0.7792(9) 0.9484(9) 0.9212(6) 0.041(3) Uiso d PDU 0.1254(10) A 2
    C C2A 0.9176(7) 0.7844(7) 0.9466(5) 0.0329(18) Uiso d PDU 0.1254(10) A 2
    C C3A 1.0253(8) 0.7332(9) 1.0020(6) 0.042(2) Uiso d PDU 0.1254(10) A 2
    H H3AA 1.0689 0.7675 1.0503 0.050 Uiso calc PR 0.1254(10) A 2
    C C4A 1.0660(12) 0.6290(12) 0.9831(8) 0.060(6) Uiso d PDU 0.1254(10) A 2
    C C5A 1.0016(12) 0.5766(13) 0.9100(9) 0.069(3) Uiso d PDU 0.1254(10) A 2
    C C6A 0.8923(7) 0.6330(8) 0.8564(5) 0.0255(15) Uiso d PDU 0.1254(10) A 2
    H H6AA 0.8469 0.6001 0.8078 0.031 Uiso calc PR 0.1254(10) A 2
    C C7A 0.8538(6) 0.7333(7) 0.8751(4) 0.0176(16) Uiso d PDU 0.1254(10) A 2
    C C8A 0.7432(6) 0.7985(7) 0.8234(4) 0.0295(16) Uiso d PDU 0.1254(10) A 2
    C C9A 0.7094(7) 0.8993(7) 0.8435(5) 0.0287(16) Uiso d PDU 0.1254(10) A 2
    C C11A 0.4883(8) 0.9182(9) 0.7822(5) 0.0289(16) Uiso d PDU 0.1254(10) A 2
    C C12A 0.4555(8) 0.9462(10) 0.8290(5) 0.0382(19) Uiso d PDU 0.1254(10) A 2
    C C13A 0.3474(8) 0.9000(10) 0.8161(6) 0.023(2) Uiso d PDU 0.1254(10) A 2
    C C14A 0.2988(10) 0.9292(12) 0.8567(7) 0.046(2) Uiso d PDU 0.1254(10) A 2
    H H14B 0.3382 0.9809 0.8991 0.055 Uiso calc PR 0.1254(10) A 2
    C C15A 0.1817(14) 0.8754(18) 0.8305(9) 0.048(5) Uiso d PDU 0.1254(10) A 2
    C C16A 0.1241(9) 0.7972(10) 0.7680(6) 0.027(2) Uiso d PDU 0.1254(10) A 2
    C C17A 0.1716(10) 0.7720(12) 0.7287(7) 0.048(2) Uiso d PDU 0.1254(10) A 2
    H H17B 0.1318 0.7211 0.6860 0.058 Uiso calc PR 0.1254(10) A 2
    C C18A 0.2820(9) 0.8227(10) 0.7524(6) 0.041(2) Uiso d PDU 0.1254(10) A 2
    C C19A 0.4243(10) 0.8301(12) 0.7212(7) 0.035(3) Uiso d PDU 0.1254(10) A 2
    C C20A 0.5847(8) 1.0206(11) 0.7164(6) 0.033(2) Uiso d PDU 0.1254(10) A 2
    C C21A 0.6731(9) 1.0117(10) 0.7060(5) 0.0286(19) Uiso d PDU 0.1254(10) A 2
    H H21B 0.7413 0.9732 0.7448 0.034 Uiso calc PR 0.1254(10) A 2
    C C22A 0.5769(8) 1.1114(9) 0.5894(5) 0.024(2) Uiso d PDU 0.1254(10) A 2
    C C23A 0.5778(9) 1.1551(10) 0.5272(6) 0.0317(19) Uiso d PDU 0.1254(10) A 2
    H H23B 0.6432 1.1436 0.5247 0.038 Uiso calc PR 0.1254(10) A 2
    C C24A 0.4813(10) 1.2138(10) 0.4716(6) 0.031(2) Uiso d PDU 0.1254(10) A 2
    H H24B 0.4797 1.2445 0.4300 0.037 Uiso calc PR 0.1254(10) A 2
    C C25A 0.3878(9) 1.2287(11) 0.4753(6) 0.034(2) Uiso d PDU 0.1254(10) A 2
    H H25B 0.3217 1.2679 0.4352 0.041 Uiso calc PR 0.1254(10) A 2
    C C26A 0.3840(8) 1.1899(9) 0.5342(5) 0.0336(18) Uiso d PDU 0.1254(10) A 2
    H H26B 0.3176 1.2041 0.5351 0.040 Uiso calc PR 0.1254(10) A 2
    C C27A 0.4813(8) 1.1283(8) 0.5935(5) 0.0260(16) Uiso d PDU 0.1254(10) A 2
    C C28A 0.4785(7) 1.0841(8) 0.6611(4) 0.0280(16) Uiso d PDU 0.1254(10) A 2
    C C29A 1.1849(10) 0.5735(12) 1.0420(6) 0.045(2) Uiso d PDU 0.1254(10) A 2
    H H29D 1.1801 0.4830 1.0398 0.068 Uiso calc PR 0.1254(10) A 2
    H H29E 1.2075 0.6015 1.0913 0.068 Uiso calc PR 0.1254(10) A 2
    H H29F 1.2424 0.6009 1.0322 0.068 Uiso calc PR 0.1254(10) A 2
    C C30A 1.0507(12) 0.4649(12) 0.8946(8) 0.049(3) Uiso d PDU 0.1254(10) A 2
    H H30D 0.9984 0.4397 0.8429 0.074 Uiso calc PR 0.1254(10) A 2
    H H30E 1.0595 0.3967 0.9271 0.074 Uiso calc PR 0.1254(10) A 2
    H H30F 1.1260 0.4859 0.9038 0.074 Uiso calc PR 0.1254(10) A 2
    C C31A 0.1392(18) 0.918(2) 0.8814(12) 0.069(3) Uiso d PDU 0.1254(10) A 2
    H H31D 0.0589 0.9452 0.8504 0.103 Uiso calc PR 0.1254(10) A 2
    H H31E 0.1874 0.9862 0.9131 0.103 Uiso calc PR 0.1254(10) A 2
    H H31F 0.1450 0.8482 0.9123 0.103 Uiso calc PR 0.1254(10) A 2
    C C32A 0.0079(13) 0.7464(19) 0.7496(11) 0.069(3) Uiso d PDU 0.1254(10) A 2
    H H32D -0.0198 0.6832 0.7109 0.103 Uiso calc PR 0.1254(10) A 2
    H H32E -0.0482 0.8140 0.7320 0.103 Uiso calc PR 0.1254(10) A 2
    H H32F 0.0177 0.7096 0.7941 0.103 Uiso calc PR 0.1254(10) A 2
loop_
    _atom_site_aniso_label
    _atom_site_aniso_U_11
    _atom_site_aniso_U_22
    _atom_site_aniso_U_33
    _atom_site_aniso_U_12
    _atom_site_aniso_U_13
    _atom_site_aniso_U_23
    C10 0.0265(4) 0.0190(4) 0.0206(4) -0.0010(3) 0.0121(3) -0.0029(3)
    O1 0.0225(3) 0.0216(3) 0.0249(4) 0.0024(3) 0.0124(3) -0.0007(3)
    O2 0.0399(5) 0.0251(4) 0.0264(4) 0.0006(3) 0.0226(4) -0.0008(3)
    O3 0.0280(4) 0.0259(4) 0.0247(4) 0.0035(3) 0.0148(3) 0.0055(3)
    O4 0.0241(3) 0.0214(3) 0.0183(3) -0.0005(3) 0.0092(3) -0.0027(3)
    O5 0.0281(5) 0.0508(6) 0.0222(4) 0.0020(5) 0.0075(4) -0.0132(4)
    O6 0.0255(5) 0.0213(4) 0.0227(4) -0.0005(4) 0.0127(4) -0.0021(3)
    O7 0.0363(5) 0.0322(4) 0.0256(4) -0.0021(4) 0.0160(4) -0.0099(3)
    O8 0.0274(5) 0.0360(5) 0.0387(5) 0.0038(4) 0.0195(4) 0.0097(4)
    C1 0.0222(5) 0.0185(5) 0.0200(5) 0.0017(4) 0.0120(4) 0.0006(4)
    C2 0.0212(5) 0.0253(5) 0.0264(5) 0.0021(4) 0.0141(4) 0.0057(4)
    C3 0.0252(5) 0.0252(5) 0.0420(7) 0.0033(4) 0.0200(5) 0.0071(5)
    C4 0.0227(5) 0.0330(6) 0.0440(7) 0.0055(5) 0.0193(5) 0.0176(5)
    C5 0.0220(6) 0.0513(9) 0.0322(7) 0.0034(6) 0.0143(5) 0.0169(7)
    C6 0.0239(5) 0.0516(8) 0.0214(5) 0.0034(5) 0.0105(4) 0.0078(5)
    C7 0.0230(5) 0.0330(6) 0.0187(5) 0.0021(5) 0.0109(4) 0.0027(5)
    C8 0.0237(5) 0.0328(5) 0.0179(4) -0.0009(4) 0.0100(4) -0.0028(4)
    C9 0.0226(4) 0.0215(4) 0.0166(4) -0.0008(4) 0.0092(4) -0.0019(3)
    C11 0.0277(5) 0.0185(4) 0.0196(4) 0.0019(4) 0.0130(4) -0.0002(4)
    C12 0.0262(5) 0.0176(4) 0.0204(4) 0.0027(4) 0.0126(4) 0.0024(3)
    C13 0.0315(6) 0.0195(5) 0.0228(6) 0.0031(4) 0.0170(5) 0.0041(5)
    C14 0.0336(6) 0.0278(5) 0.0293(5) 0.0000(5) 0.0184(5) 0.0055(4)
    C15 0.0343(8) 0.0415(8) 0.0367(8) -0.0054(7) 0.0208(7) 0.0075(6)
    C16 0.0487(9) 0.0403(9) 0.0430(10) 0.0034(6) 0.0350(8) 0.0108(7)
    C17 0.0514(8) 0.0311(6) 0.0366(6) 0.0029(5) 0.0331(6) 0.0051(5)
    C18 0.0370(6) 0.0225(5) 0.0282(5) 0.0031(4) 0.0216(5) 0.0056(4)
    C19 0.0320(6) 0.0211(5) 0.0239(5) 0.0022(4) 0.0167(5) -0.0001(4)
    C20 0.0261(6) 0.0162(4) 0.0207(5) -0.0018(4) 0.0135(4) -0.0015(3)
    C21 0.0278(5) 0.0199(4) 0.0225(5) 0.0008(4) 0.0149(4) 0.0011(4)
    C22 0.0292(5) 0.0172(4) 0.0235(5) -0.0019(4) 0.0148(5) -0.0006(4)
    C23 0.0356(6) 0.0241(5) 0.0255(6) -0.0017(4) 0.0168(5) 0.0017(4)
    C24 0.0425(8) 0.0246(5) 0.0265(5) -0.0021(5) 0.0197(6) 0.0024(4)
    C25 0.0476(8) 0.0288(6) 0.0322(6) -0.0037(5) 0.0279(6) 0.0014(5)
    C26 0.0361(6) 0.0256(5) 0.0320(6) -0.0019(5) 0.0225(5) -0.0005(5)
    C27 0.0295(6) 0.0175(5) 0.0251(5) -0.0033(4) 0.0169(5) -0.0016(4)
    C28 0.0267(5) 0.0191(4) 0.0260(5) -0.0017(4) 0.0154(4) -0.0004(4)
    C29 0.0316(7) 0.0426(8) 0.0702(11) 0.0122(6) 0.0260(8) 0.0186(8)
    C30 0.0261(6) 0.0766(13) 0.0359(7) 0.0093(7) 0.0112(5) 0.0214(8)
    C31 0.0491(10) 0.0669(12) 0.0586(10) -0.0142(9) 0.0367(9) 0.0017(9)
    C32 0.0690(14) 0.0621(13) 0.0694(13) -0.0066(10) 0.0575(12) 0.0031(10)
_geom_special_details
;
All e.s.d.'s (except the e.s.d. in the dihedral angle between two l.s. planes)
are estimated using the full covariance matrix. The cell e.s.d.'s are taken
into account individually in the estimation of e.s.d.'s in distances, angles
and torsion angles; correlations between e.s.d.'s in cell parameters are only
used when they are defined by crystal symmetry. An approximate (isotropic)
treatment of cell e.s.d.'s is used for estimating e.s.d.'s involving l.s.
planes.
;
loop_
    _geom_bond_atom_site_label_1
    _geom_bond_atom_site_label_2
    _geom_bond_site_symmetry_2
    _geom_bond_distance
    _geom_bond_publ_flag
    C10 C20A . 1.434(10) ?
    C10 C11 . 1.5069(15) ?
    C10 C9 . 1.5144(14) ?
    C10 C20 . 1.5355(14) ?
    C10 C9A . 1.594(8) ?
    C10 C11A . 1.631(9) ?
    C10 H10A . 0.9621 ?
    O1 C1 . 1.3626(15) ?
    O1 C2 . 1.3774(14) ?
    O2 C19 . 1.3612(15) ?
    O2 C18 . 1.3718(16) ?
    O3 C21 . 1.3489(13) ?
    O3 C22 . 1.3698(14) ?
    O4 C1 . 1.2270(14) ?
    O5 C8 . 1.3345(15) ?
    O5 H5A . 0.8200 ?
    O6 C12 . 1.3320(13) ?
    O6 H6B . 0.8200 ?
    O7 C19 . 1.2235(16) ?
    O8 C28 . 1.2309(15) ?
    C1 C9 . 1.4312(16) ?
    C2 C3 . 1.3865(16) ?
    C2 C7 . 1.3876(18) ?
    C3 C4 . 1.386(2) ?
    C3 H3A . 0.9300 ?
    C4 C5 . 1.411(2) ?
    C4 C29 . 1.514(2) ?
    C5 C6 . 1.390(3) ?
    C5 C30 . 1.498(2) ?
    C6 C7 . 1.4015(17) ?
    C6 H6A . 0.9300 ?
    C7 C8 . 1.4358(17) ?
    C8 C9 . 1.3651(14) ?
    C11 C12 . 1.3688(16) ?
    C11 C19 . 1.4435(16) ?
    C12 C13 . 1.4446(17) ?
    C13 C14 . 1.3945(19) ?
    C13 C18 . 1.3962(19) ?
    C14 C15 . 1.387(2) ?
    C14 H14A . 0.9300 ?
    C15 C16 . 1.407(3) ?
    C15 C31 . 1.522(3) ?
    C16 C17 . 1.371(3) ?
    C16 C32 . 1.509(2) ?
    C17 C18 . 1.3870(18) ?
    C17 H17A . 0.9300 ?
    C20 C21 . 1.3472(18) ?
    C20 C28 . 1.4644(16) ?
    C21 H21A . 0.9300 ?
    C22 C27 . 1.3823(19) ?
    C22 C23 . 1.3995(18) ?
    C23 C24 . 1.3800(19) ?
    C23 H23A . 0.9300 ?
    C24 C25 . 1.389(2) ?
    C24 H24A . 0.9300 ?
    C25 C26 . 1.3828(18) ?
    C25 H25A . 0.9300 ?
    C26 C27 . 1.4042(18) ?
    C26 H26A . 0.9300 ?
    C27 C28 . 1.4741(16) ?
    C29 H29A . 0.9600 ?
    C29 H29B . 0.9600 ?
    C29 H29C . 0.9600 ?
    C30 H30A . 0.9600 ?
    C30 H30B . 0.9600 ?
    C30 H30C . 0.9600 ?
    C31 H31A . 0.9600 ?
    C31 H31B . 0.9600 ?
    C31 H31C . 0.9600 ?
    C32 H32A . 0.9600 ?
    C32 H32B . 0.9600 ?
    C32 H32C . 0.9600 ?
    O1A C1A . 1.334(11) ?
    O1A C2A . 1.410(10) ?
    O2A C19A . 1.356(11) ?
    O2A C18A . 1.398(11) ?
    O3A C21A . 1.342(10) ?
    O3A C22A . 1.378(10) ?
    O4A C1A . 1.224(12) ?
    O5A C8A . 1.320(9) ?
    O5A H5AA . 0.8200 ?
    O6A C12A . 1.292(10) ?
    O6A H6AB . 0.8200 ?
    O7A C19A . 1.231(11) ?
    O8A C28A . 1.254(10) ?
    C1A C9A . 1.472(12) ?
    C2A C7A . 1.378(10) ?
    C2A C3A . 1.389(11) ?
    C3A C4A . 1.390(14) ?
    C3A H3AA . 0.9300 ?
    C4A C5A . 1.408(15) ?
    C4A C29A . 1.518(14) ?
    C5A C6A . 1.416(14) ?
    C5A C30A . 1.482(15) ?
    C6A C7A . 1.338(10) ?
    C6A H6AA . 0.9300 ?
    C7A C8A . 1.459(10) ?
    C8A C9A . 1.324(10) ?
    C11A C12A . 1.327(10) ?
    C11A C19A . 1.436(12) ?
    C12A C13A . 1.429(11) ?
    C13A C14A . 1.383(12) ?
    C13A C18A . 1.401(11) ?
    C14A C15A . 1.485(14) ?
    C14A H14B . 0.9300 ?
    C15A C16A . 1.383(13) ?
    C15A C31A . 1.548(15) ?
    C16A C17A . 1.336(12) ?
    C16A C32A . 1.507(14) ?
    C17A C18A . 1.406(12) ?
    C17A H17B . 0.9300 ?
    C20A C21A . 1.344(12) ?
    C20A C28A . 1.432(11) ?
    C21A H21B . 0.9300 ?
    C22A C27A . 1.366(11) ?
    C22A C23A . 1.406(12) ?
    C23A C24A . 1.342(12) ?
    C23A H23B . 0.9300 ?
    C24A C25A . 1.330(12) ?
    C24A H24B . 0.9300 ?
    C25A C26A . 1.343(12) ?
    C25A H25B . 0.9300 ?
    C26A C27A . 1.390(11) ?
    C26A H26B . 0.9300 ?
    C27A C28A . 1.530(10) ?
    C29A H29D . 0.9600 ?
    C29A H29E . 0.9600 ?
    C29A H29F . 0.9600 ?
    C30A H30D . 0.9600 ?
    C30A H30E . 0.9600 ?
    C30A H30F . 0.9600 ?
    C31A H31D . 0.9600 ?
    C31A H31E . 0.9600 ?
    C31A H31F . 0.9600 ?
    C32A H32D . 0.9600 ?
    C32A H32E . 0.9600 ?
    C32A H32F . 0.9600 ?
loop_
    _geom_angle_atom_site_label_1
    _geom_angle_atom_site_label_2
    _geom_angle_atom_site_label_3
    _geom_angle_site_symmetry_1
    _geom_angle_site_symmetry_3
    _geom_angle
    _geom_angle_publ_flag
    C20A C10 C11 . . 134.2(4) ?
    C20A C10 C9 . . 98.4(4) ?
    C11 C10 C9 . . 112.09(8) ?
    C11 C10 C20 . . 114.64(9) ?
    C9 C10 C20 . . 114.40(8) ?
    C20A C10 C9A . . 118.3(5) ?
    C11 C10 C9A . . 102.4(3) ?
    C20 C10 C9A . . 136.9(3) ?
    C20A C10 C11A . . 117.7(5) ?
    C9 C10 C11A . . 103.2(3) ?
    C20 C10 C11A . . 100.9(3) ?
    C9A C10 C11A . . 104.4(4) ?
    C20A C10 H10A . . 99.2 ?
    C11 C10 H10A . . 103.1 ?
    C9 C10 H10A . . 107.0 ?
    C20 C10 H10A . . 104.3 ?
    C9A C10 H10A . . 87.1 ?
    C11A C10 H10A . . 127.4 ?
    C1 O1 C2 . . 120.41(9) ?
    C19 O2 C18 . . 121.04(9) ?
    C21 O3 C22 . . 117.95(10) ?
    C8 O5 H5A . . 109.5 ?
    C12 O6 H6B . . 109.5 ?
    O4 C1 O1 . . 115.57(10) ?
    O4 C1 C9 . . 124.92(12) ?
    O1 C1 C9 . . 119.51(10) ?
    O1 C2 C3 . . 116.57(11) ?
    O1 C2 C7 . . 121.53(10) ?
    C3 C2 C7 . . 121.88(11) ?
    C4 C3 C2 . . 119.20(14) ?
    C4 C3 H3A . . 120.4 ?
    C2 C3 H3A . . 120.4 ?
    C3 C4 C5 . . 120.82(15) ?
    C3 C4 C29 . . 119.16(17) ?
    C5 C4 C29 . . 120.01(16) ?
    C6 C5 C4 . . 118.28(14) ?
    C6 C5 C30 . . 120.05(18) ?
    C4 C5 C30 . . 121.66(19) ?
    C5 C6 C7 . . 121.72(14) ?
    C5 C6 H6A . . 119.1 ?
    C7 C6 H6A . . 119.1 ?
    C2 C7 C6 . . 118.09(12) ?
    C2 C7 C8 . . 118.20(11) ?
    C6 C7 C8 . . 123.69(14) ?
    O5 C8 C9 . . 124.82(11) ?
    O5 C8 C7 . . 115.36(11) ?
    C9 C8 C7 . . 119.81(11) ?
    C8 C9 C1 . . 119.81(11) ?
    C8 C9 C10 . . 121.20(10) ?
    C1 C9 C10 . . 118.95(9) ?
    C12 C11 C19 . . 119.07(11) ?
    C12 C11 C10 . . 125.27(9) ?
    C19 C11 C10 . . 115.44(10) ?
    O6 C12 C11 . . 124.86(11) ?
    O6 C12 C13 . . 114.82(11) ?
    C11 C12 C13 . . 120.27(11) ?
    C14 C13 C18 . . 118.25(12) ?
    C14 C13 C12 . . 124.36(14) ?
    C18 C13 C12 . . 117.38(12) ?
    C15 C14 C13 . . 120.78(14) ?
    C15 C14 H14A . . 119.6 ?
    C13 C14 H14A . . 119.6 ?
    C14 C15 C16 . . 119.57(16) ?
    C14 C15 C31 . . 118.35(16) ?
    C16 C15 C31 . . 122.05(15) ?
    C17 C16 C15 . . 120.19(16) ?
    C17 C16 C32 . . 120.3(2) ?
    C15 C16 C32 . . 119.47(19) ?
    C16 C17 C18 . . 119.65(15) ?
    C16 C17 H17A . . 120.2 ?
    C18 C17 H17A . . 120.2 ?
    O2 C18 C17 . . 116.80(11) ?
    O2 C18 C13 . . 121.68(11) ?
    C17 C18 C13 . . 121.49(13) ?
    O7 C19 O2 . . 116.02(10) ?
    O7 C19 C11 . . 124.61(13) ?
    O2 C19 C11 . . 119.35(11) ?
    C21 C20 C28 . . 118.97(10) ?
    C21 C20 C10 . . 121.06(10) ?
    C28 C20 C10 . . 119.56(11) ?
    C20 C21 O3 . . 126.09(11) ?
    C20 C21 H21A . . 117.0 ?
    O3 C21 H21A . . 117.0 ?
    O3 C22 C27 . . 121.94(11) ?
    O3 C22 C23 . . 115.90(12) ?
    C27 C22 C23 . . 122.16(12) ?
    C24 C23 C22 . . 118.10(13) ?
    C24 C23 H23A . . 121.0 ?
    C22 C23 H23A . . 121.0 ?
    C23 C24 C25 . . 121.06(12) ?
    C23 C24 H24A . . 119.5 ?
    C25 C24 H24A . . 119.5 ?
    C26 C25 C24 . . 120.13(12) ?
    C26 C25 H25A . . 119.9 ?
    C24 C25 H25A . . 119.9 ?
    C25 C26 C27 . . 120.16(13) ?
    C25 C26 H26A . . 119.9 ?
    C27 C26 H26A . . 119.9 ?
    C22 C27 C26 . . 118.39(11) ?
    C22 C27 C28 . . 120.52(12) ?
    C26 C27 C28 . . 121.09(13) ?
    O8 C28 C20 . . 122.95(11) ?
    O8 C28 C27 . . 122.52(11) ?
    C20 C28 C27 . . 114.52(11) ?
    C1A O1A C2A . . 121.8(8) ?
    C19A O2A C18A . . 119.1(8) ?
    C21A O3A C22A . . 116.9(8) ?
    C8A O5A H5AA . . 109.5 ?
    C12A O6A H6AB . . 109.5 ?
    O4A C1A O1A . . 118.8(10) ?
    O4A C1A C9A . . 124.4(10) ?
    O1A C1A C9A . . 116.5(9) ?
    C7A C2A C3A . . 120.7(8) ?
    C7A C2A O1A . . 123.8(8) ?
    C3A C2A O1A . . 115.6(8) ?
    C2A C3A C4A . . 118.0(10) ?
    C2A C3A H3AA . . 121.0 ?
    C4A C3A H3AA . . 121.0 ?
    C3A C4A C5A . . 121.7(12) ?
    C3A C4A C29A . . 119.0(12) ?
    C5A C4A C29A . . 119.3(12) ?
    C4A C5A C6A . . 117.4(12) ?
    C4A C5A C30A . . 118.3(12) ?
    C6A C5A C30A . . 124.2(13) ?
    C7A C6A C5A . . 120.5(9) ?
    C7A C6A H6AA . . 119.7 ?
    C5A C6A H6AA . . 119.7 ?
    C6A C7A C2A . . 121.7(7) ?
    C6A C7A C8A . . 124.3(8) ?
    C2A C7A C8A . . 113.9(7) ?
    O5A C8A C9A . . 125.2(8) ?
    O5A C8A C7A . . 112.2(7) ?
    C9A C8A C7A . . 122.6(7) ?
    C8A C9A C1A . . 121.4(8) ?
    C8A C9A C10 . . 124.2(7) ?
    C1A C9A C10 . . 114.1(7) ?
    C12A C11A C19A . . 122.1(8) ?
    C12A C11A C10 . . 123.4(7) ?
    C19A C11A C10 . . 114.4(7) ?
    O6A C12A C11A . . 127.8(9) ?
    O6A C12A C13A . . 111.0(8) ?
    C11A C12A C13A . . 121.2(8) ?
    C14A C13A C18A . . 117.6(9) ?
    C14A C13A C12A . . 127.1(9) ?
    C18A C13A C12A . . 115.1(8) ?
    C13A C14A C15A . . 117.9(10) ?
    C13A C14A H14B . . 121.1 ?
    C15A C14A H14B . . 121.1 ?
    C16A C15A C14A . . 120.9(11) ?
    C16A C15A C31A . . 127.6(13) ?
    C14A C15A C31A . . 111.5(12) ?
    C17A C16A C15A . . 120.3(10) ?
    C17A C16A C32A . . 124.7(11) ?
    C15A C16A C32A . . 115.0(11) ?
    C16A C17A C18A . . 119.6(10) ?
    C16A C17A H17B . . 120.2 ?
    C18A C17A H17B . . 120.2 ?
    O2A C18A C13A . . 123.7(8) ?
    O2A C18A C17A . . 112.6(8) ?
    C13A C18A C17A . . 123.7(9) ?
    O7A C19A O2A . . 116.3(9) ?
    O7A C19A C11A . . 125.3(9) ?
    O2A C19A C11A . . 118.3(9) ?
    C21A C20A C28A . . 119.5(9) ?
    C21A C20A C10 . . 121.8(8) ?
    C28A C20A C10 . . 118.1(7) ?
    O3A C21A C20A . . 128.4(9) ?
    O3A C21A H21B . . 115.8 ?
    C20A C21A H21B . . 115.8 ?
    C27A C22A O3A . . 120.5(8) ?
    C27A C22A C23A . . 121.4(8) ?
    O3A C22A C23A . . 118.1(8) ?
    C24A C23A C22A . . 117.8(9) ?
    C24A C23A H23B . . 121.1 ?
    C22A C23A H23B . . 121.1 ?
    C25A C24A C23A . . 120.6(9) ?
    C25A C24A H24B . . 119.7 ?
    C23A C24A H24B . . 119.7 ?
    C24A C25A C26A . . 123.4(10) ?
    C24A C25A H25B . . 118.3 ?
    C26A C25A H25B . . 118.3 ?
    C25A C26A C27A . . 118.7(9) ?
    C25A C26A H26B . . 120.7 ?
    C27A C26A H26B . . 120.7 ?
    C22A C27A C26A . . 118.1(8) ?
    C22A C27A C28A . . 122.6(8) ?
    C26A C27A C28A . . 119.3(8) ?
    O8A C28A C20A . . 124.8(8) ?
    O8A C28A C27A . . 123.3(7) ?
    C20A C28A C27A . . 111.9(7) ?
    C4A C29A H29D . . 109.5 ?
    C4A C29A H29E . . 109.5 ?
    H29D C29A H29E . . 109.5 ?
    C4A C29A H29F . . 109.5 ?
    H29D C29A H29F . . 109.5 ?
    H29E C29A H29F . . 109.5 ?
    C5A C30A H30D . . 109.5 ?
    C5A C30A H30E . . 109.5 ?
    H30D C30A H30E . . 109.5 ?
    C5A C30A H30F . . 109.5 ?
    H30D C30A H30F . . 109.5 ?
    H30E C30A H30F . . 109.5 ?
    C15A C31A H31D . . 109.5 ?
    C15A C31A H31E . . 109.5 ?
    H31D C31A H31E . . 109.5 ?
    C15A C31A H31F . . 109.5 ?
    H31D C31A H31F . . 109.5 ?
    H31E C31A H31F . . 109.5 ?
    C16A C32A H32D . . 109.5 ?
    C16A C32A H32E . . 109.5 ?
    H32D C32A H32E . . 109.5 ?
    C16A C32A H32F . . 109.5 ?
    H32D C32A H32F . . 109.5 ?
    H32E C32A H32F . . 109.5 ?
loop_
    _geom_torsion_atom_site_label_1
    _geom_torsion_atom_site_label_2
    _geom_torsion_atom_site_label_3
    _geom_torsion_atom_site_label_4
    _geom_torsion_site_symmetry_1
    _geom_torsion_site_symmetry_2
    _geom_torsion_site_symmetry_3
    _geom_torsion_site_symmetry_4
    _geom_torsion
    _geom_torsion_publ_flag
    C2 O1 C1 O4 . . . . -171.66(9) ?
    C2 O1 C1 C9 . . . . 8.03(15) ?
    C1 O1 C2 C3 . . . . 177.31(10) ?
    C1 O1 C2 C7 . . . . -1.20(16) ?
    O1 C2 C3 C4 . . . . -177.41(10) ?
    C7 C2 C3 C4 . . . . 1.09(18) ?
    C2 C3 C4 C5 . . . . -1.08(19) ?
    C2 C3 C4 C29 . . . . -179.88(12) ?
    C3 C4 C5 C6 . . . . 0.3(2) ?
    C29 C4 C5 C6 . . . . 179.14(14) ?
    C3 C4 C5 C30 . . . . -178.39(14) ?
    C29 C4 C5 C30 . . . . 0.4(2) ?
    C4 C5 C6 C7 . . . . 0.4(2) ?
    C30 C5 C6 C7 . . . . 179.16(13) ?
    O1 C2 C7 C6 . . . . 178.06(11) ?
    C3 C2 C7 C6 . . . . -0.36(18) ?
    O1 C2 C7 C8 . . . . -3.57(17) ?
    C3 C2 C7 C8 . . . . 178.00(11) ?
    C5 C6 C7 C2 . . . . -0.4(2) ?
    C5 C6 C7 C8 . . . . -178.66(13) ?
    C2 C7 C8 O5 . . . . -177.72(11) ?
    C6 C7 C8 O5 . . . . 0.55(18) ?
    C2 C7 C8 C9 . . . . 1.32(17) ?
    C6 C7 C8 C9 . . . . 179.59(12) ?
    O5 C8 C9 C1 . . . . -175.66(12) ?
    C7 C8 C9 C1 . . . . 5.39(17) ?
    O5 C8 C9 C10 . . . . 1.90(18) ?
    C7 C8 C9 C10 . . . . -177.05(10) ?
    O4 C1 C9 C8 . . . . 169.48(11) ?
    O1 C1 C9 C8 . . . . -10.18(16) ?
    O4 C1 C9 C10 . . . . -8.13(17) ?
    O1 C1 C9 C10 . . . . 172.21(9) ?
    C20A C10 C9 C8 . . . . 128.7(5) ?
    C11 C10 C9 C8 . . . . -86.11(12) ?
    C20 C10 C9 C8 . . . . 141.18(11) ?
    C9A C10 C9 C8 . . . . -14.2(6) ?
    C11A C10 C9 C8 . . . . -110.2(3) ?
    C20A C10 C9 C1 . . . . -53.7(5) ?
    C11 C10 C9 C1 . . . . 91.47(11) ?
    C20 C10 C9 C1 . . . . -41.24(13) ?
    C9A C10 C9 C1 . . . . 163.3(6) ?
    C11A C10 C9 C1 . . . . 67.4(3) ?
    C20A C10 C11 C12 . . . . 50.1(7) ?
    C9 C10 C11 C12 . . . . -77.94(13) ?
    C20 C10 C11 C12 . . . . 54.65(13) ?
    C9A C10 C11 C12 . . . . -102.8(3) ?
    C11A C10 C11 C12 . . . . -5.1(7) ?
    C20A C10 C11 C19 . . . . -135.3(6) ?
    C9 C10 C11 C19 . . . . 96.63(11) ?
    C20 C10 C11 C19 . . . . -130.78(10) ?
    C9A C10 C11 C19 . . . . 71.8(3) ?
    C11A C10 C11 C19 . . . . 169.4(8) ?
    C19 C11 C12 O6 . . . . -171.62(10) ?
    C10 C11 C12 O6 . . . . 2.77(17) ?
    C19 C11 C12 C13 . . . . 11.37(15) ?
    C10 C11 C12 C13 . . . . -174.24(10) ?
    O6 C12 C13 C14 . . . . -1.77(17) ?
    C11 C12 C13 C14 . . . . 175.53(11) ?
    O6 C12 C13 C18 . . . . 179.45(10) ?
    C11 C12 C13 C18 . . . . -3.26(16) ?
    C18 C13 C14 C15 . . . . 1.59(19) ?
    C12 C13 C14 C15 . . . . -177.19(12) ?
    C13 C14 C15 C16 . . . . 0.9(2) ?
    C13 C14 C15 C31 . . . . -176.94(14) ?
    C14 C15 C16 C17 . . . . -2.6(3) ?
    C31 C15 C16 C17 . . . . 175.13(17) ?
    C14 C15 C16 C32 . . . . 178.38(17) ?
    C31 C15 C16 C32 . . . . -3.9(3) ?
    C15 C16 C17 C18 . . . . 1.8(2) ?
    C32 C16 C17 C18 . . . . -179.22(16) ?
    C19 O2 C18 C17 . . . . -176.24(11) ?
    C19 O2 C18 C13 . . . . 5.45(16) ?
    C16 C17 C18 O2 . . . . -177.54(14) ?
    C16 C17 C18 C13 . . . . 0.8(2) ?
    C14 C13 C18 O2 . . . . 175.78(11) ?
    C12 C13 C18 O2 . . . . -5.36(17) ?
    C14 C13 C18 C17 . . . . -2.45(18) ?
    C12 C13 C18 C17 . . . . 176.41(11) ?
    C18 O2 C19 O7 . . . . -175.43(10) ?
    C18 O2 C19 C11 . . . . 2.96(15) ?
    C12 C11 C19 O7 . . . . 166.87(11) ?
    C10 C11 C19 O7 . . . . -8.06(16) ?
    C12 C11 C19 O2 . . . . -11.37(16) ?
    C10 C11 C19 O2 . . . . 173.71(9) ?
    C20A C10 C20 C21 . . . . -176.1(14) ?
    C11 C10 C20 C21 . . . . 13.43(14) ?
    C9 C10 C20 C21 . . . . 144.92(10) ?
    C9A C10 C20 C21 . . . . 160.2(4) ?
    C11A C10 C20 C21 . . . . 34.9(3) ?
    C20A C10 C20 C28 . . . . -3.5(14) ?
    C11 C10 C20 C28 . . . . -173.96(9) ?
    C9 C10 C20 C28 . . . . -42.48(13) ?
    C9A C10 C20 C28 . . . . -27.2(4) ?
    C11A C10 C20 C28 . . . . -152.5(3) ?
    C28 C20 C21 O3 . . . . 0.20(17) ?
    C10 C20 C21 O3 . . . . 172.84(10) ?
    C22 O3 C21 C20 . . . . -0.82(17) ?
    C21 O3 C22 C27 . . . . 1.23(15) ?
    C21 O3 C22 C23 . . . . -178.99(10) ?
    O3 C22 C23 C24 . . . . -179.25(11) ?
    C27 C22 C23 C24 . . . . 0.53(17) ?
    C22 C23 C24 C25 . . . . -0.91(19) ?
    C23 C24 C25 C26 . . . . 0.6(2) ?
    C24 C25 C26 C27 . . . . 0.06(19) ?
    O3 C22 C27 C26 . . . . 179.91(10) ?
    C23 C22 C27 C26 . . . . 0.14(17) ?
    O3 C22 C27 C28 . . . . -1.03(16) ?
    C23 C22 C27 C28 . . . . 179.20(11) ?
    C25 C26 C27 C22 . . . . -0.44(18) ?
    C25 C26 C27 C28 . . . . -179.50(11) ?
    C21 C20 C28 O8 . . . . 178.56(11) ?
    C10 C20 C28 O8 . . . . 5.80(16) ?
    C21 C20 C28 C27 . . . . 0.04(15) ?
    C10 C20 C28 C27 . . . . -172.72(9) ?
    C22 C27 C28 O8 . . . . -178.16(11) ?
    C26 C27 C28 O8 . . . . 0.88(18) ?
    C22 C27 C28 C20 . . . . 0.37(15) ?
    C26 C27 C28 C20 . . . . 179.41(10) ?
    C2A O1A C1A O4A . . . . 172.7(7) ?
    C2A O1A C1A C9A . . . . -1.2(2) ?
    C1A O1A C2A C7A . . . . -0.4(3) ?
    C1A O1A C2A C3A . . . . 179.6(3) ?
    C7A C2A C3A C4A . . . . -0.2(7) ?
    O1A C2A C3A C4A . . . . 179.8(4) ?
    C2A C3A C4A C5A . . . . 0.5(8) ?
    C2A C3A C4A C29A . . . . 178.4(8) ?
    C3A C4A C5A C6A . . . . -0.8(9) ?
    C29A C4A C5A C6A . . . . -178.7(9) ?
    C3A C4A C5A C30A . . . . -179.5(10) ?
    C29A C4A C5A C30A . . . . 2.6(12) ?
    C4A C5A C6A C7A . . . . 0.9(8) ?
    C30A C5A C6A C7A . . . . 179.5(10) ?
    C5A C6A C7A C2A . . . . -0.6(8) ?
    C5A C6A C7A C8A . . . . 179.2(5) ?
    C3A C2A C7A C6A . . . . 0.3(6) ?
    O1A C2A C7A C6A . . . . -179.8(4) ?
    C3A C2A C7A C8A . . . . -179.6(4) ?
    O1A C2A C7A C8A . . . . 0.4(5) ?
    C6A C7A C8A O5A . . . . 2.7(8) ?
    C2A C7A C8A O5A . . . . -177.5(6) ?
    C6A C7A C8A C9A . . . . -178.4(5) ?
    C2A C7A C8A C9A . . . . 1.4(7) ?
    O5A C8A C9A C1A . . . . 175.6(6) ?
    C7A C8A C9A C1A . . . . -3.1(8) ?
    O5A C8A C9A C10 . . . . -10.5(9) ?
    C7A C8A C9A C10 . . . . 170.8(5) ?
    O4A C1A C9A C8A . . . . -170.6(8) ?
    O1A C1A C9A C8A . . . . 3.0(6) ?
    O4A C1A C9A C10 . . . . 15.0(8) ?
    O1A C1A C9A C10 . . . . -171.5(4) ?
    C20A C10 C9A C8A . . . . -45.1(8) ?
    C11 C10 C9A C8A . . . . 113.1(5) ?
    C9 C10 C9A C8A . . . . -2.5(4) ?
    C20 C10 C9A C8A . . . . -36.2(7) ?
    C11A C10 C9A C8A . . . . 88.0(6) ?
    C20A C10 C9A C1A . . . . 129.2(6) ?
    C11 C10 C9A C1A . . . . -72.6(4) ?
    C9 C10 C9A C1A . . . . 171.8(8) ?
    C20 C10 C9A C1A . . . . 138.1(4) ?
    C11A C10 C9A C1A . . . . -97.7(5) ?
    C20A C10 C11A C12A . . . . -137.7(9) ?
    C11 C10 C11A C12A . . . . 0.6(5) ?
    C9 C10 C11A C12A . . . . 115.2(8) ?
    C20 C10 C11A C12A . . . . -126.3(8) ?
    C9A C10 C11A C12A . . . . 88.9(9) ?
    C20A C10 C11A C19A . . . . 39.3(10) ?
    C11 C10 C11A C19A . . . . 177.6(14) ?
    C9 C10 C11A C19A . . . . -67.8(8) ?
    C20 C10 C11A C19A . . . . 50.7(8) ?
    C9A C10 C11A C19A . . . . -94.1(9) ?
    C19A C11A C12A O6A . . . . 172.9(11) ?
    C10 C11A C12A O6A . . . . -10.3(16) ?
    C19A C11A C12A C13A . . . . -6.7(16) ?
    C10 C11A C12A C13A . . . . 170.1(8) ?
    O6A C12A C13A C14A . . . . 5.4(17) ?
    C11A C12A C13A C14A . . . . -174.9(11) ?
    O6A C12A C13A C18A . . . . -178.5(10) ?
    C11A C12A C13A C18A . . . . 1.2(16) ?
    C18A C13A C14A C15A . . . . 0.7(19) ?
    C12A C13A C14A C15A . . . . 176.7(14) ?
    C13A C14A C15A C16A . . . . 1(2) ?
    C13A C14A C15A C31A . . . . -179.5(15) ?
    C14A C15A C16A C17A . . . . -2(3) ?
    C31A C15A C16A C17A . . . . 178.3(18) ?
    C14A C15A C16A C32A . . . . 178.1(15) ?
    C31A C15A C16A C32A . . . . -1(3) ?
    C15A C16A C17A C18A . . . . 2(2) ?
    C32A C16A C17A C18A . . . . -178.6(13) ?
    C19A O2A C18A C13A . . . . -5.1(16) ?
    C19A O2A C18A C17A . . . . 177.1(11) ?
    C14A C13A C18A O2A . . . . -178.7(10) ?
    C12A C13A C18A O2A . . . . 4.7(16) ?
    C14A C13A C18A C17A . . . . -1.2(18) ?
    C12A C13A C18A C17A . . . . -177.7(11) ?
    C16A C17A C18A O2A . . . . 177.8(10) ?
    C16A C17A C18A C13A . . . . 0.0(19) ?
    C18A O2A C19A O7A . . . . 176.3(10) ?
    C18A O2A C19A C11A . . . . -0.4(16) ?
    C12A C11A C19A O7A . . . . -170.1(12) ?
    C10 C11A C19A O7A . . . . 12.9(17) ?
    C12A C11A C19A O2A . . . . 6.3(17) ?
    C10 C11A C19A O2A . . . . -170.7(9) ?
    C11 C10 C20A C21A . . . . -166.5(7) ?
    C9 C10 C20A C21A . . . . -34.0(11) ?
    C20 C10 C20A C21A . . . . -179(2) ?
    C9A C10 C20A C21A . . . . -16.8(13) ?
    C11A C10 C20A C21A . . . . -143.8(9) ?
    C11 C10 C20A C28A . . . . 22.7(13) ?
    C9 C10 C20A C28A . . . . 155.2(8) ?
    C20 C10 C20A C28A . . . . 10.5(7) ?
    C9A C10 C20A C28A . . . . 172.3(7) ?
    C11A C10 C20A C28A . . . . 45.3(11) ?
    C22A O3A C21A C20A . . . . 1.7(16) ?
    C28A C20A C21A O3A . . . . -3.0(18) ?
    C10 C20A C21A O3A . . . . -173.7(9) ?
    C21A O3A C22A C27A . . . . -0.5(13) ?
    C21A O3A C22A C23A . . . . 179.2(9) ?
    C27A C22A C23A C24A . . . . -0.2(15) ?
    O3A C22A C23A C24A . . . . -179.9(9) ?
    C22A C23A C24A C25A . . . . -0.7(16) ?
    C23A C24A C25A C26A . . . . 1.6(18) ?
    C24A C25A C26A C27A . . . . -1.7(17) ?
    O3A C22A C27A C26A . . . . 179.9(9) ?
    C23A C22A C27A C26A . . . . 0.1(14) ?
    O3A C22A C27A C28A . . . . 0.9(14) ?
    C23A C22A C27A C28A . . . . -178.8(9) ?
    C25A C26A C27A C22A . . . . 0.8(14) ?
    C25A C26A C27A C28A . . . . 179.7(9) ?
    C21A C20A C28A O8A . . . . -177.6(10) ?
    C10 C20A C28A O8A . . . . -6.6(15) ?
    C21A C20A C28A C27A . . . . 2.9(14) ?
    C10 C20A C28A C27A . . . . 173.9(8) ?
    C22A C27A C28A O8A . . . . 178.4(9) ?
    C26A C27A C28A O8A . . . . -0.5(14) ?
    C22A C27A C28A C20A . . . . -2.1(13) ?
    C26A C27A C28A C20A . . . . 179.0(9) ?
loop_
    _geom_hbond_atom_site_label_D
    _geom_hbond_atom_site_label_H
    _geom_hbond_atom_site_label_A
    _geom_hbond_site_symmetry_A
    _geom_hbond_distance_DH
    _geom_hbond_distance_HA
    _geom_hbond_distance_DA
    _geom_hbond_angle_DHA
    _geom_hbond_publ_flag
    O5 H5A O7 . 0.82 1.83 2.6464(19) 174 y
    O6 H6B O4 . 0.82 1.80 2.6141(18) 172 y
    C3 H3A Cg1 2_646 0.93 2.91 3.7691(16) 155 y
    C32 H32B Cg2 1_455 0.96 2.70 3.499(3) 140 y
    C29A H29D Cg3 3_767 0.96 2.91 3.591(15) 128 y
