# Supplementary material for: 4-Hy­droxy-3-[(4-hy­droxy-6,7-dimethyl-2-oxo-2H-chromen-3-yl)(4-oxo-4H-chromen-3-yl)meth­yl]-6,7-dimethyl-2H-chromen-2-one
Source: Acta Crystallogr Sect E Struct Rep Online. 2010 Oct 20;66(Pt 11):o2859–60. doi: 10.1107/S1600536810041231 (PMC3009289; doi:10.1107/S1600536810041231)
Supplement: Supplementary file 2 [file e-66-o2859-Isup2.hkl]

# 
# h,k,l, Fc-squared, Fo-squared, sigma(Fo-squared) and status flag 
# 
data_I
_shelx_title ' 3foscam in P2(1)/c (100K)' 
_shelx_refln_list_code          4 
_shelx_F_calc_maximum      115.81 
_exptl_crystal_F_000      1120.00 
_reflns_d_resolution_high  0.6396 
 
loop_ 
 _symmetry_equiv_pos_as_xyz 
 'x, y, z' 
 '-x, y+1/2, -z+1/2' 
 '-x, -y, -z' 
 'x, -y-1/2, z-1/2' 
 
_cell_length_a    13.6418 
_cell_length_b    10.5878 
_cell_length_c    21.2316 
_cell_angle_alpha  90.000 
_cell_angle_beta  123.480 
_cell_angle_gamma  90.000 
 
_shelx_F_squared_multiplier     1.000 
 
loop_ 
 _refln_index_h 
 _refln_index_k 
 _refln_index_l 
 _refln_F_squared_calc 
 _refln_F_squared_meas 
 _refln_F_squared_sigma 
 _refln_observed_status 
   3   0   0        0.23        4.66      0.76 o 
   4   0   0     6838.10     6641.67    111.68 o 
   5   0   0     3308.31     3504.24     60.20 o 
   6   0   0       16.50       16.58      1.83 o 
   7   0   0      503.55      592.26     10.98 o 
   8   0   0      157.12      174.78      5.12 o 
   9   0   0      112.18      111.51      5.28 o 
  10   0   0      231.60      257.09      7.93 o 
  11   0   0      524.02      510.69     11.36 o 
  12   0   0       95.16       92.89      6.87 o 
  13   0   0       17.54       12.83      2.94 o 
  14   0   0       36.10       48.42      5.77 o 
  15   0   0       46.74       38.44      4.03 o 
  16   0   0        2.95       10.41      5.38 o 
  17   0   0       18.68       16.75      6.18 o 
   1   1   0        0.26        2.24      0.44 o 
   2   1   0     1030.16      971.15     11.96 o 
   3   1   0      116.26       89.69      1.62 o 
   4   1   0       12.50       11.11      0.92 o 
   5   1   0       19.25       26.11      1.54 o 
   6   1   0     1245.86     1431.92     16.00 o 
   7   1   0      180.10      178.80      3.37 o 
   8   1   0       33.94       34.25      1.71 o 
   9   1   0       22.60       19.07      1.34 o 
  10   1   0       95.82       86.38      2.74 o 
  11   1   0       12.78       11.54      1.78 o 
  12   1   0      230.50      253.27      5.13 o 
  13   1   0       40.38       35.15      2.58 o 
  14   1   0        8.61        9.70      2.11 o 
  15   1   0       56.90       70.29      4.37 o 
  16   1   0       25.38       19.01      4.05 o 
  17   1   0       97.53      108.77      7.39 o 
   0   2   0      569.49      638.97     14.43 o 
   2   2   0       87.72       82.04      2.88 o 
   3   2   0      442.41      452.44      6.93 o 
   4   2   0      149.71      154.38      2.30 o 
   5   2   0     1986.23     2134.85     22.99 o 
   6   2   0      181.06      210.69      3.05 o 
   7   2   0      325.20      370.97      4.77 o 
   8   2   0        1.33        2.41      0.80 o 
   9   2   0       47.32       41.96      2.44 o 
  10   2   0     1126.03     1081.89     13.01 o 
  11   2   0      185.34      195.88      4.23 o 
  12   2   0       29.02       34.06      2.38 o 
  13   2   0        5.36        3.16      1.87 o 
  14   2   0       28.94       27.19      4.11 o 
  15   2   0        3.10        2.35      3.80 o 
  16   2   0       40.40       35.70      4.66 o 
  17   2   0       48.61       49.81      5.43 o 
   1   3   0     5801.85     6014.24    103.91 o 
   2   3   0     9101.75     9241.29    269.87 o 
   3   3   0     1535.79     1789.00     52.52 o 
   4   3   0        4.85        4.18      0.69 o 
   5   3   0      202.80      213.53      4.82 o 
   6   3   0       98.79       91.63      2.46 o 
   7   3   0      163.85      153.84      3.29 o 
   8   3   0      144.06      169.73      3.37 o 
   9   3   0      779.61      723.25      9.59 o 
  10   3   0      118.97      129.88      4.37 o 
  11   3   0       19.17       24.93      2.49 o 
  12   3   0      423.14      452.95     14.45 o 
  13   3   0       61.61       69.71      5.04 o 
  14   3   0        0.81       -2.54      2.54 o 
  15   3   0        7.42        2.73      4.91 o 
  16   3   0       56.29       67.55      7.51 o 
  17   3   0        1.49        1.42      4.41 o 
   0   4   0     1254.17     1093.59     24.99 o 
   1   4   0      838.89      860.40     20.20 o 
   2   4   0     1690.52     1595.72     46.19 o 
   3   4   0      240.00      268.80      6.10 o 
   4   4   0     2161.36     2259.08    126.96 o 
   5   4   0      946.95      954.69     11.24 o 
   6   4   0       49.18       56.86      1.92 o 
   7   4   0      586.85      533.61      8.37 o 
   8   4   0      110.71       91.24      3.17 o 
   9   4   0        2.50        0.39      1.34 o 
  10   4   0       45.92       41.25      2.79 o 
  11   4   0       23.74       20.80      2.34 o 
  12   4   0      108.13      112.83      6.17 o 
  13   4   0        1.43        0.00      2.37 o 
  14   4   0       17.99       15.85      3.98 o 
  15   4   0       15.92       14.83      3.64 o 
  16   4   0       12.20       11.31      5.73 o 
  17   4   0        5.73        2.95      6.13 o 
   1   5   0       32.83       29.93      4.21 o 
   2   5   0     1761.87     1900.34     25.40 o 
   3   5   0     2381.79     2541.41     33.97 o 
   4   5   0     1636.30     1610.62     24.66 o 
   5   5   0       99.97       93.61      3.88 o 
   6   5   0       66.12       79.76      2.91 o 
   7   5   0       39.66       42.76      2.30 o 
   8   5   0        7.79        4.02      1.35 o 
   9   5   0      161.47      152.87      4.45 o 
  10   5   0       57.43       45.46      3.23 o 
  11   5   0      137.92      138.85      4.95 o 
  12   5   0        0.19       -1.43      1.89 o 
  13   5   0      171.22      179.18      6.73 o 
  14   5   0       89.50       90.97      5.46 o 
  15   5   0        1.15       -0.79      3.12 o 
  16   5   0       23.50       12.10      5.40 o 
   0   6   0        0.48        4.48      2.69 o 
   1   6   0      759.35      778.55     16.24 o 
   2   6   0      555.24      537.90      9.78 o 
   3   6   0      906.32      950.44     15.67 o 
   4   6   0      438.11      446.98      8.21 o 
   5   6   0       47.01       61.63      5.91 o 
   6   6   0      130.80      105.06      5.40 o 
   7   6   0       50.43       59.39      3.41 o 
   8   6   0       41.42       29.57      2.58 o 
   9   6   0      783.89      772.65     13.90 o 
  10   6   0        0.85       -0.01      1.82 o 
  11   6   0        3.52        4.08      2.69 o 
  12   6   0        4.40        3.31      2.05 o 
  13   6   0      117.00      125.93      5.57 o 
  14   6   0       86.62       93.04      5.67 o 
  15   6   0       34.72       32.20      5.49 o 
  16   6   0       10.54       -1.99      5.96 o 
   1   7   0      374.15      384.72      9.87 o 
   2   7   0     1377.24     1377.53     22.49 o 
   3   7   0      251.76      249.78      4.69 o 
   4   7   0       72.71       69.08      4.40 o 
   5   7   0       31.18       39.28      3.79 o 
   6   7   0        0.89        3.12      1.62 o 
   7   7   0        2.29        1.53      1.42 o 
   8   7   0        4.28        3.60      1.78 o 
   9   7   0       30.71       21.41      2.66 o 
  10   7   0       13.65       14.42      2.57 o 
  11   7   0       44.33       47.37      3.81 o 
  12   7   0       51.83       58.92      4.45 o 
  13   7   0      233.86      246.77      7.19 o 
  14   7   0      222.34      270.26     13.73 o 
  15   7   0       27.92       42.14      6.81 o 
  16   7   0       42.11       66.69     10.57 o 
   0   8   0       47.88       58.92      7.17 o 
   1   8   0      328.79      316.80      9.06 o 
   2   8   0      324.92      324.28      4.64 o 
   3   8   0        8.58       13.48      1.45 o 
   4   8   0        1.86        3.00      1.07 o 
   5   8   0       32.93       35.48      2.65 o 
   6   8   0        1.09        3.26      1.67 o 
   7   8   0       52.19       53.90      3.71 o 
   8   8   0      407.70      390.79      9.84 o 
   9   8   0      393.35      378.94     11.14 o 
  10   8   0       44.74       47.72      3.71 o 
  11   8   0      136.72      143.23     10.45 o 
  12   8   0       50.07       52.87      4.41 o 
  13   8   0       25.82       35.61      4.03 o 
  14   8   0        0.56        4.14      3.84 o 
  15   8   0       19.90       18.39      5.72 o 
   1   9   0       40.73       26.65      4.21 o 
   2   9   0        3.29        0.49      0.89 o 
   3   9   0      171.44      155.56      4.36 o 
   4   9   0      180.50      180.34      7.08 o 
   5   9   0       18.33       13.70      2.05 o 
   6   9   0       50.93       44.46      4.57 o 
   7   9   0       25.78       18.17      2.61 o 
   8   9   0       85.91       98.64     10.19 o 
   9   9   0       40.44       40.24      3.95 o 
  10   9   0      159.17      159.83      7.09 o 
  11   9   0      136.79      144.93      7.52 o 
  12   9   0        3.63        5.20      3.23 o 
  13   9   0        1.53        6.06      3.70 o 
  14   9   0       14.72       14.21      9.06 o 
   0  10   0       67.71       63.47      8.90 o 
   1  10   0       53.50       49.82      5.55 o 
   2  10   0       42.93       38.74      2.26 o 
   3  10   0       49.99       45.69      2.64 o 
   4  10   0       11.07       19.41      2.41 o 
   5  10   0       50.69       41.77      3.13 o 
   6  10   0       72.58       66.83      4.42 o 
   7  10   0        2.91       -0.72      1.96 o 
   8  10   0       13.10       14.50      2.82 o 
   9  10   0        0.06        1.82      2.54 o 
  10  10   0       11.62        7.77      3.08 o 
  11  10   0        6.74        7.46      3.38 o 
  12  10   0        6.66       11.48      3.90 o 
  13  10   0       12.02       10.77      7.96 o 
  14  10   0        1.66        2.41      5.04 o 
   1  11   0        0.66        0.51      3.11 o 
   2  11   0        1.56       -0.90      1.76 o 
   3  11   0       59.97       48.25      3.75 o 
   4  11   0      480.85      433.80     10.69 o 
   5  11   0      337.11      340.97      8.53 o 
   6  11   0      361.77      387.16      9.77 o 
   7  11   0       56.52       57.12      4.42 o 
   8  11   0        0.32        0.74      2.33 o 
   9  11   0       99.77      100.96      6.03 o 
  10  11   0       67.99       67.69      5.36 o 
  11  11   0       92.06      102.07      7.49 o 
  12  11   0       32.55       50.71      6.94 o 
  13  11   0       12.66       13.22      5.26 o 
   0  12   0      524.58      484.03     13.39 o 
   1  12   0      305.32      279.87      9.80 o 
   2  12   0      112.32      114.99      4.32 o 
   3  12   0       19.32       18.51      2.46 o 
   4  12   0      142.57      151.03      7.35 o 
   5  12   0       13.06       14.18      2.66 o 
   6  12   0       28.22       28.68      3.31 o 
   7  12   0      120.86      117.76      7.17 o 
   8  12   0       33.31       29.58      3.64 o 
   9  12   0        0.42       -1.72      2.61 o 
  10  12   0       14.27       10.86      4.51 o 
  11  12   0        0.10       -3.12      3.84 o 
  12  12   0        6.21        1.98      4.64 o 
   1  13   0        4.01        4.75      2.48 o 
   2  13   0       16.17       12.94      2.38 o 
   3  13   0        0.39        0.43      1.85 o 
   4  13   0       61.42       50.04      3.85 o 
   5  13   0       54.09       47.19      4.04 o 
   6  13   0       23.55       27.61      4.31 o 
   7  13   0       33.34       30.66      3.69 o 
   8  13   0       53.40       47.91      4.62 o 
   9  13   0        0.55       -0.16      3.24 o 
  10  13   0        6.05        3.63      3.91 o 
  11  13   0        5.50       -0.39      5.55 o 
   0  14   0       56.54       63.24      5.20 o 
   1  14   0        2.33       -0.53      1.76 o 
   2  14   0        1.93        5.96      2.03 o 
   3  14   0       83.10       94.95      5.14 o 
   4  14   0       16.86       16.24      2.93 o 
   5  14   0        7.00        5.11      2.71 o 
   6  14   0        0.01        0.12      3.06 o 
   7  14   0       10.68       11.67      7.55 o 
   8  14   0        1.33       -1.91      3.13 o 
   9  14   0       20.21       29.36      5.12 o 
   1  15   0       84.25       76.07      4.20 o 
   2  15   0      273.97      271.55      8.86 o 
   3  15   0      357.47      369.39      9.88 o 
   4  15   0       87.49       85.33      5.47 o 
   5  15   0        0.25       -0.80      2.72 o 
   6  15   0       25.83       17.49      4.08 o 
   7  15   0       65.22       76.97      6.93 o 
   0  16   0      129.11      125.60      7.52 o 
   1  16   0        9.29       14.94      2.56 o 
   2  16   0       89.35       95.96      5.44 o 
   3  16   0       48.28       49.70      4.16 o 
   4  16   0        9.54        6.03      4.26 o 
 -18   1   1        5.35        1.05      5.59 o 
 -17   1   1        1.93        7.63      6.74 o 
 -16   1   1       29.58       39.97      5.31 o 
 -15   1   1        0.27       -1.92      2.16 o 
 -14   1   1        1.28        3.64      1.89 o 
 -13   1   1       18.87       19.32      2.26 o 
 -12   1   1       58.24       52.85      2.74 o 
 -11   1   1      330.31      302.52      5.48 o 
 -10   1   1        5.74        6.60      1.15 o 
  -9   1   1       14.23       14.97      1.22 o 
  -8   1   1       17.54       22.48      1.24 o 
  -7   1   1       19.36       27.71      1.25 o 
  -6   1   1     1308.47     1387.09     14.58 o 
  -5   1   1        7.40       62.69      1.98 o 
  -4   1   1     1338.03     1277.86     16.12 o 
  -3   1   1     1434.95     1297.32     13.82 o 
  -1   1   1     1218.16     1164.30     22.34 o 
   0   1   1      231.35      216.57      4.00 o 
   1   1   1      265.94      303.65      5.67 o 
   2   1   1      984.78      961.15     11.96 o 
   3   1   1      404.10      410.44      6.37 o 
   4   1   1      234.95      213.51      4.08 o 
   5   1   1     1448.00     1710.31     20.00 o 
   6   1   1     2306.94     2416.78     26.12 o 
   7   1   1     1288.96     1357.62     15.66 o 
   8   1   1        0.06        1.89      0.92 o 
   9   1   1       12.27       20.20      1.47 o 
  10   1   1        0.18       -1.38      1.69 o 
  11   1   1      274.16      274.71      5.58 o 
  12   1   1       28.07       22.62      2.34 o 
  13   1   1       16.27       14.94      2.12 o 
  14   1   1        9.72       16.15      4.23 o 
  15   1   1       61.85       63.24      4.23 o 
  16   1   1       27.72       24.89      4.23 o 
  17   1   1      105.33      117.85     11.43 o 
 -18   2   1       24.43       33.39      8.07 o 
 -17   2   1      119.52      137.51      8.40 o 
 -16   2   1       36.20       31.60      4.43 o 
 -15   2   1       30.33       37.86      5.66 o 
 -14   2   1        4.43        0.54      2.14 o 
 -13   2   1      108.85      102.52      4.15 o 
 -12   2   1      303.23      301.27      5.83 o 
 -11   2   1      570.08      535.75      7.47 o 
 -10   2   1       72.91       71.12      2.44 o 
  -9   2   1      268.05      255.51      3.97 o 
  -8   2   1      717.14      697.86      7.94 o 
  -7   2   1     1729.68     1924.01     18.89 o 
  -6   2   1      651.77      755.07      8.03 o 
  -5   2   1      857.05      927.45     11.48 o 
  -4   2   1      119.58      121.02      2.53 o 
  -3   2   1       49.58       54.73      3.73 o 
  -1   2   1      492.78      480.68      8.74 o 
   0   2   1     3828.32     3804.97     65.80 o 
   1   2   1      244.96      278.09      6.91 o 
   2   2   1      482.83      532.28      9.81 o 
   3   2   1     2284.49     2264.32     27.49 o 
   4   2   1     1537.73     1618.33     18.72 o 
   5   2   1     1520.06     1693.62     18.50 o 
   6   2   1      756.89      825.10      9.25 o 
   7   2   1      380.52      348.04      4.63 o 
   8   2   1       21.15       18.81      1.24 o 
   9   2   1       38.48       31.25      1.69 o 
  10   2   1      295.24      253.98      4.48 o 
  11   2   1       44.51       45.12      2.27 o 
  12   2   1       63.28       59.16      3.60 o 
  13   2   1       14.56       13.87      2.24 o 
  14   2   1       25.86       22.61      4.13 o 
  15   2   1       32.06       24.12      5.26 o 
  16   2   1       22.39       36.30      4.86 o 
  17   2   1        2.09        5.36      5.74 o 
 -17   3   1       31.23       41.37      6.61 o 
 -16   3   1       33.92       23.36      6.73 o 
 -15   3   1       20.61       22.02      5.03 o 
 -14   3   1        0.02        0.30      2.50 o 
 -13   3   1      349.62      354.99      9.98 o 
 -12   3   1       10.82        5.58      2.10 o 
 -11   3   1      139.09      130.54      4.62 o 
 -10   3   1     1547.77     1498.35     17.75 o 
  -9   3   1      209.92      185.88      3.69 o 
  -8   3   1      354.63      406.70      5.85 o 
  -7   3   1      579.88      588.14      7.78 o 
  -6   3   1        5.13       19.48      1.18 o 
  -5   3   1      666.00      683.54      8.15 o 
  -4   3   1     2947.53     3154.44     44.39 o 
  -3   3   1       11.03        4.96      1.56 o 
  -2   3   1      359.32      423.25      8.28 o 
  -1   3   1       79.05       80.30      2.73 o 
   2   3   1     6346.12     6944.89    195.53 o 
   3   3   1     1062.15     1028.55     15.80 o 
   4   3   1      976.93     1110.53     13.37 o 
   5   3   1      726.28      709.30      9.21 o 
   6   3   1       33.78       29.00      1.50 o 
   7   3   1      282.57      314.64      4.63 o 
   8   3   1     1140.78     1127.61     13.61 o 
   9   3   1      653.66      602.28      8.44 o 
  10   3   1        2.15        4.42      1.34 o 
  11   3   1       96.11       79.79      3.93 o 
  12   3   1        4.69        5.04      2.33 o 
  13   3   1       22.35       13.99      3.65 o 
  14   3   1       15.60       20.66      4.07 o 
  15   3   1       23.01       26.13      5.46 o 
  16   3   1        7.91        0.91      4.60 o 
  17   3   1       61.57       76.33     10.36 o 
 -17   4   1        0.00       -5.51      5.51 o 
 -16   4   1        1.13       -2.62      4.18 o 
 -15   4   1        0.04       -1.48      2.84 o 
 -14   4   1        3.20        0.05      2.67 o 
 -13   4   1      332.71      339.67     12.51 o 
 -12   4   1       26.11       20.21      2.62 o 
 -11   4   1       17.61       13.91      2.11 o 
 -10   4   1       28.06       17.81      2.11 o 
  -9   4   1      390.83      382.19      6.63 o 
  -8   4   1      241.25      240.54      4.69 o 
  -7   4   1      159.68      147.55      3.48 o 
  -6   4   1       31.30       35.54      1.50 o 
  -5   4   1      666.18      743.48     10.29 o 
  -4   4   1     3831.72     4038.18     69.81 o 
  -3   4   1      217.53      215.75      4.25 o 
  -2   4   1      727.55      736.75     16.38 o 
  -1   4   1     3948.96     3725.42     79.64 o 
   0   4   1     2824.73     2828.91     60.93 o 
   1   4   1     1028.73      890.55     19.54 o 
   2   4   1      582.89      597.13      8.78 o 
   3   4   1      871.35      839.23     15.67 o 
   4   4   1       71.98       85.45      3.92 o 
   5   4   1      648.63      632.73      7.65 o 
   6   4   1      135.10      135.72      4.34 o 
   7   4   1       89.37       88.28      2.98 o 
   8   4   1      240.13      266.39      5.26 o 
   9   4   1      239.14      231.71      5.05 o 
  10   4   1       17.97       13.51      2.06 o 
  11   4   1        1.75        3.85      1.88 o 
  12   4   1        9.72       10.41      2.60 o 
  13   4   1        7.99        8.88      2.71 o 
  14   4   1       21.58       12.37      3.36 o 
  15   4   1        0.27        0.66      3.26 o 
  16   4   1        9.65        7.44      4.91 o 
 -17   5   1        0.00       -5.73      5.73 o 
 -16   5   1       23.40       23.92      5.91 o 
 -15   5   1       69.15       64.07      5.50 o 
 -14   5   1      152.71      162.91     11.06 o 
 -13   5   1        0.63       -1.31      2.08 o 
 -12   5   1      218.80      231.17      7.04 o 
 -11   5   1       10.99        7.12      1.94 o 
 -10   5   1       17.78       16.95      2.12 o 
  -9   5   1      297.10      260.43      5.81 o 
  -8   5   1       27.00       24.90      1.77 o 
  -7   5   1       38.45       44.85      2.12 o 
  -6   5   1       23.95       29.41      1.73 o 
  -5   5   1       13.47        7.44      1.64 o 
  -4   5   1      708.68      680.57     11.34 o 
  -3   5   1     1673.08     1722.84     23.44 o 
  -2   5   1      230.47      190.88      4.78 o 
  -1   5   1        5.09        8.71      2.71 o 
   0   5   1       38.30       30.91      3.55 o 
   1   5   1       26.95       29.21      3.43 o 
   2   5   1     2655.87     2971.19     39.22 o 
   3   5   1     3084.71     3276.58     39.43 o 
   4   5   1      200.22      224.01      6.02 o 
   5   5   1       84.40       87.00      3.33 o 
   6   5   1       14.69       18.91      2.24 o 
   7   5   1        0.35        2.92      1.51 o 
   8   5   1      128.94      108.80      3.46 o 
   9   5   1      177.57      160.24      5.85 o 
  10   5   1       15.69        9.83      1.96 o 
  11   5   1        2.68        0.76      1.76 o 
  12   5   1       61.42       57.48      3.78 o 
  13   5   1       81.64      111.66      5.84 o 
  14   5   1       37.68       33.26      4.38 o 
  15   5   1       14.06       11.73      4.55 o 
  16   5   1        6.80       10.52      6.63 o 
 -16   6   1        1.79        2.74      6.29 o 
 -15   6   1       43.42       56.76      5.39 o 
 -14   6   1       30.38       33.00      3.56 o 
 -13   6   1       12.22        8.74      2.49 o 
 -12   6   1       19.65       17.33      2.54 o 
 -11   6   1        6.93        6.76      1.97 o 
 -10   6   1        8.72        7.42      2.58 o 
  -9   6   1       64.40       59.18      3.55 o 
  -8   6   1      284.00      266.77      7.45 o 
  -7   6   1      290.10      331.98      6.32 o 
  -6   6   1        8.98        5.21      3.59 o 
  -5   6   1      173.70      147.55      6.17 o 
  -4   6   1       59.42       60.29      5.31 o 
  -3   6   1       37.98       47.56      2.06 o 
  -2   6   1        2.71        4.96      0.88 o 
  -1   6   1        1.24        0.50      1.23 o 
   0   6   1       14.78       15.29      2.49 o 
   1   6   1      595.95      647.86     11.37 o 
   2   6   1      950.22      935.39     15.09 o 
   3   6   1      169.05      184.56      4.16 o 
   4   6   1      735.97      731.40     12.42 o 
   5   6   1       56.02       57.04      7.56 o 
   6   6   1        1.62        4.17      2.09 o 
   7   6   1        0.09        0.58      1.35 o 
   8   6   1      213.87      214.48      5.37 o 
   9   6   1        0.24        1.75      1.93 o 
  10   6   1       10.63       12.33      2.98 o 
  11   6   1       40.13       44.03      3.23 o 
  12   6   1        2.65        4.32      2.23 o 
  13   6   1       84.44       83.90      4.76 o 
  14   6   1       18.57       24.30      3.77 o 
  15   6   1       33.37       34.75      5.78 o 
  16   6   1       25.00       28.21      8.11 o 
 -16   7   1        1.67        3.28      5.98 o 
 -15   7   1        2.41        1.74      3.57 o 
 -14   7   1        5.14        5.91      2.88 o 
 -13   7   1       25.25       33.17      3.85 o 
 -12   7   1       57.64       54.47      4.22 o 
 -11   7   1       28.90       22.82      3.02 o 
 -10   7   1        0.08       -0.45      1.93 o 
  -9   7   1        4.35        2.52      1.91 o 
  -8   7   1       21.20       19.09      2.58 o 
  -7   7   1       75.18       49.32      3.38 o 
  -6   7   1      214.15      200.11      5.71 o 
  -5   7   1      149.19      167.78     11.21 o 
  -4   7   1      452.14      485.53      8.95 o 
  -3   7   1      918.25      902.21     15.05 o 
  -2   7   1      513.21      528.31      8.40 o 
  -1   7   1        3.72        4.03      2.19 o 
   0   7   1        5.58       21.23      2.43 o 
   1   7   1      770.10      745.83     11.32 o 
   2   7   1      332.45      321.37      6.20 o 
   3   7   1       14.87       20.62      2.04 o 
   4   7   1      486.77      455.41     10.97 o 
   5   7   1      177.34      200.51      6.79 o 
   6   7   1       37.27       41.06      2.36 o 
   7   7   1      175.37      163.65      6.43 o 
   8   7   1      230.91      195.52      5.74 o 
   9   7   1      521.19      528.42     10.84 o 
  10   7   1       54.64       51.30      3.84 o 
  11   7   1       33.11       30.36      3.47 o 
  12   7   1      105.39      128.76      8.21 o 
  13   7   1        9.09        8.56      2.71 o 
  14   7   1       29.79       30.75      4.61 o 
 -15   8   1       10.41       15.35      6.04 o 
 -14   8   1        8.29       16.66      4.22 o 
 -13   8   1        0.06       -2.09      3.01 o 
 -12   8   1      101.08       80.26      5.84 o 
 -11   8   1        5.16        6.22      2.97 o 
 -10   8   1      519.10      535.56     12.87 o 
  -9   8   1       64.37       72.01      4.73 o 
  -8   8   1       22.26       19.53      2.74 o 
  -7   8   1      164.97      151.75      5.43 o 
  -6   8   1      257.76      222.58      6.21 o 
  -5   8   1       13.26       15.39      1.60 o 
  -4   8   1       83.54       77.63      2.77 o 
  -3   8   1       18.96       29.91      2.09 o 
  -2   8   1       66.52       72.13      2.27 o 
  -1   8   1       53.39       49.80      4.76 o 
   0   8   1      403.37      418.73     13.63 o 
   1   8   1      807.49      782.93     12.07 o 
   2   8   1        8.24        7.80      1.51 o 
   3   8   1       76.69       82.98      6.07 o 
   4   8   1       57.87       50.91      2.96 o 
   5   8   1        0.27        3.51      4.10 o 
   6   8   1       97.44      106.28      5.49 o 
   7   8   1       44.74       39.62      3.79 o 
   8   8   1       15.82        9.17      2.66 o 
   9   8   1      242.28      222.45      6.57 o 
  10   8   1        0.86        1.93      2.28 o 
  11   8   1       52.41       63.97      4.49 o 
  12   8   1        0.71       -2.43      2.51 o 
  13   8   1       15.64       17.41      4.21 o 
  14   8   1       19.08       17.08     13.84 o 
  15   8   1        0.96       -1.21      4.78 o 
 -15   9   1        6.44        9.99      5.71 o 
 -14   9   1        1.69        2.97      4.79 o 
 -13   9   1       89.60      103.92      7.09 o 
 -12   9   1       14.50       17.99      4.05 o 
 -11   9   1      143.59      147.15      7.30 o 
 -10   9   1       29.47       31.74      4.13 o 
  -9   9   1       10.28        7.43      2.66 o 
  -8   9   1       52.21       55.43      4.09 o 
  -7   9   1        6.08        7.80      2.23 o 
  -6   9   1      138.87      126.15      6.15 o 
  -5   9   1        3.95       10.10      1.42 o 
  -4   9   1       74.56       72.15      3.67 o 
  -3   9   1      104.58      111.59      4.85 o 
  -2   9   1       21.78       16.74      1.23 o 
  -1   9   1     1198.46     1203.78     23.35 o 
   0   9   1        0.14       -0.91      0.91 o 
   1   9   1        0.00       -0.74      1.19 o 
   2   9   1      427.84      416.06     10.41 o 
   3   9   1      136.90      127.30      4.09 o 
   4   9   1       40.11       49.48      2.95 o 
   5   9   1      142.40      160.56      5.38 o 
   6   9   1      100.51       95.61      4.63 o 
   7   9   1       11.58       12.80      2.46 o 
   8   9   1      130.45      123.06      5.74 o 
   9   9   1       26.88       36.05      5.18 o 
  10   9   1        0.01        2.47      2.84 o 
  11   9   1        7.70        4.89      3.25 o 
  12   9   1        1.99       -2.63      3.98 o 
  13   9   1       52.99       65.03      6.83 o 
  14   9   1       49.11       68.37     20.22 o 
 -14  10   1       45.72       61.31      9.74 o 
 -13  10   1      185.95      253.53     14.93 o 
 -12  10   1      465.82      531.06     14.29 o 
 -11  10   1       36.51       41.22      4.59 o 
 -10  10   1       10.10        3.11      2.77 o 
  -9  10   1      120.27      120.03      6.11 o 
  -8  10   1       69.09       56.17      4.21 o 
  -7  10   1       19.38       17.10      2.95 o 
  -6  10   1       23.49       17.63      2.57 o 
  -5  10   1       43.74       40.36      2.97 o 
  -4  10   1       89.22       85.23      3.70 o 
  -3  10   1       96.21       94.34      4.94 o 
  -2  10   1       96.02       95.34      3.12 o 
  -1  10   1       11.62       11.03      1.87 o 
   0  10   1      501.49      503.22     11.63 o 
   1  10   1       28.67       30.16      5.65 o 
   2  10   1        3.60        3.08      1.37 o 
   3  10   1        3.30        5.04      1.58 o 
   4  10   1       39.96       36.53      2.83 o 
   5  10   1       38.90       38.98      4.19 o 
   6  10   1        8.28       11.52      2.36 o 
   7  10   1        1.83        2.51      2.20 o 
   8  10   1       62.54       65.03      4.62 o 
   9  10   1      102.60       99.89      5.89 o 
  10  10   1        4.82        6.80      3.14 o 
  11  10   1       13.73        9.64      3.44 o 
  12  10   1       28.81       48.53      6.07 o 
  13  10   1       64.78       91.47      9.03 o 
 -13  11   1       20.28       29.90      6.30 o 
 -12  11   1       26.01       30.58      5.30 o 
 -11  11   1        4.48        7.02      3.46 o 
 -10  11   1       22.85       16.95      4.19 o 
  -9  11   1       27.83       27.27      4.81 o 
  -8  11   1       26.47       24.89      3.77 o 
  -7  11   1        3.35        2.99      2.25 o 
  -6  11   1       48.66       51.80      3.74 o 
  -5  11   1        2.01        1.70      1.92 o 
  -4  11   1       22.02       17.11      2.29 o 
  -3  11   1       73.25       65.08      4.39 o 
  -2  11   1       68.43       57.31      2.79 o 
  -1  11   1     1014.77     1016.01     21.07 o 
   0  11   1        0.31        4.06      2.28 o 
   1  11   1       50.22       40.06      3.74 o 
   2  11   1      173.17      157.64      5.32 o 
   3  11   1       90.94       84.69      3.77 o 
   4  11   1      202.00      229.98      6.56 o 
   5  11   1      117.21      113.07      5.02 o 
   6  11   1       80.41       84.83      4.82 o 
   7  11   1        1.36        0.29      2.26 o 
   8  11   1        2.15       -2.28      2.28 o 
   9  11   1       34.65       37.42      4.18 o 
  10  11   1       17.78       13.70      3.60 o 
  11  11   1        3.89        2.70      4.42 o 
  12  11   1        9.07        7.47      4.87 o 
 -12  12   1        4.08       10.76      8.07 o 
 -11  12   1       75.23       76.35      6.69 o 
 -10  12   1      163.16      185.20      8.05 o 
  -9  12   1       14.64        9.77      3.13 o 
  -8  12   1       89.79       88.49      6.09 o 
  -7  12   1       51.35       50.81      4.14 o 
  -6  12   1        5.87        2.11      2.28 o 
  -5  12   1       29.32       26.24      3.17 o 
  -4  12   1       10.78        6.36      2.19 o 
  -3  12   1       10.91        8.22      2.87 o 
  -2  12   1      554.53      510.52     11.14 o 
  -1  12   1        6.16        7.04      2.85 o 
   0  12   1        8.17        7.48      2.23 o 
   1  12   1       29.15       35.20      3.56 o 
   2  12   1      375.45      352.49      8.64 o 
   3  12   1      231.40      225.54      6.78 o 
   4  12   1      364.28      392.46      9.29 o 
   5  12   1      561.75      547.94     12.05 o 
   6  12   1      183.81      179.77      7.12 o 
   7  12   1        5.33        3.91      2.56 o 
   8  12   1        0.20       -2.49      2.49 o 
   9  12   1       34.36       49.00      4.75 o 
  10  12   1      100.81      111.91     13.23 o 
  11  12   1      184.42      217.69     25.00 o 
 -11  13   1        7.56        9.48      7.47 o 
 -10  13   1        0.47       -1.02      3.78 o 
  -9  13   1        7.76       11.41      3.57 o 
  -8  13   1      344.71      422.78     11.41 o 
  -7  13   1      117.91      121.67     10.25 o 
  -6  13   1       91.01       90.29      6.91 o 
  -5  13   1       75.87       75.23      4.80 o 
  -4  13   1       12.85        9.73      2.49 o 
  -3  13   1        4.45        1.04      1.82 o 
  -2  13   1        3.29        1.59      1.69 o 
  -1  13   1       72.23       81.14      4.71 o 
   0  13   1        3.13        3.14      1.97 o 
   1  13   1      376.72      372.06      8.82 o 
   2  13   1       39.82       43.03      3.05 o 
   3  13   1        4.10        8.20      2.32 o 
   4  13   1       54.92       53.88      5.80 o 
   5  13   1       16.18       20.88      2.97 o 
   6  13   1       30.57       30.49      3.53 o 
   7  13   1        1.55        4.74      3.56 o 
   8  13   1        5.85        5.32      3.25 o 
   9  13   1       33.53       41.51      6.26 o 
  10  13   1       21.32       24.93      5.64 o 
  -9  14   1       96.96      107.09      8.05 o 
  -8  14   1       32.40       25.88      6.14 o 
  -7  14   1       13.01        9.20      3.53 o 
  -6  14   1       53.30       57.17      4.73 o 
  -5  14   1      168.98      169.78      6.88 o 
  -4  14   1      171.01      182.39      6.71 o 
  -3  14   1        8.04        3.54      2.75 o 
  -2  14   1        7.96        1.99      1.93 o 
  -1  14   1        3.29        5.61      3.89 o 
   0  14   1       92.17      100.43      5.92 o 
   1  14   1        5.63        7.99      2.99 o 
   2  14   1        4.06        2.12      2.04 o 
   3  14   1        1.01        0.70      3.79 o 
   4  14   1        2.90        4.83      2.92 o 
   5  14   1        1.01        3.52      3.02 o 
   6  14   1        0.16       -2.10      4.58 o 
   7  14   1        6.86       18.72      3.89 o 
   8  14   1       60.84       85.58      7.08 o 
   9  14   1       11.31        8.17      4.32 o 
  -7  15   1       14.55       17.97      7.36 o 
  -6  15   1       29.61       20.55      4.20 o 
  -5  15   1       85.50       88.85      5.95 o 
  -4  15   1      109.48      106.32      7.38 o 
  -3  15   1      127.66      129.06      5.60 o 
  -2  15   1       36.84       33.63      3.10 o 
  -1  15   1       44.76       48.79      3.41 o 
   0  15   1        0.17        2.24      1.96 o 
   1  15   1       23.38       23.77      4.98 o 
   2  15   1       36.88       33.76      3.40 o 
   3  15   1       36.60       31.65      4.74 o 
   4  15   1       29.33       36.02      4.00 o 
   5  15   1       11.23       10.07      3.37 o 
   6  15   1       47.20       60.74      5.87 o 
   7  15   1        1.08        1.59      3.41 o 
  -4  16   1       17.96       18.45      4.88 o 
  -3  16   1       42.21       52.32      5.13 o 
  -2  16   1       55.34       46.74      3.03 o 
  -1  16   1       58.92       64.72      4.35 o 
   0  16   1      130.47      150.28      8.52 o 
   1  16   1       21.12       20.43      4.29 o 
   2  16   1        1.74        3.48      2.39 o 
   3  16   1       24.87       20.65      3.27 o 
   4  16   1        6.05        9.84      3.11 o 
 -17   0   2       84.04       93.45      9.33 o 
 -16   0   2       54.47       56.97      5.20 o 
 -15   0   2       39.72       37.73      4.88 o 
 -14   0   2        2.84        5.13      2.61 o 
 -13   0   2        9.22        5.18      2.42 o 
 -12   0   2      391.16      366.28      8.68 o 
 -11   0   2        5.34        6.73      2.22 o 
 -10   0   2       19.60       23.45      3.48 o 
  -9   0   2      157.17      155.31      4.36 o 
  -8   0   2       13.88       13.96      1.74 o 
  -7   0   2      791.28      833.42     16.33 o 
  -6   0   2     4462.06     4121.08     61.25 o 
  -5   0   2      196.52      234.62      4.81 o 
  -4   0   2     3927.82     4039.75     59.23 o 
  -3   0   2     3409.01     3300.26     48.22 o 
   1   0   2     3317.48     3359.63     69.58 o 
   2   0   2     1448.02     1466.81     25.64 o 
   3   0   2      430.13      358.57      7.49 o 
   4   0   2      405.44      364.05      7.94 o 
   5   0   2     3717.98     4252.53     73.01 o 
   6   0   2       52.53       81.90      3.46 o 
   7   0   2       28.50       32.79      2.53 o 
   8   0   2        0.37        2.67      1.81 o 
   9   0   2        8.67        8.05      2.16 o 
  10   0   2       11.02       14.75      3.68 o 
  11   0   2      410.07      403.78     13.46 o 
  12   0   2       44.63       44.11      4.29 o 
  13   0   2        5.64       12.03      2.66 o 
  14   0   2        3.13        2.42      2.81 o 
  15   0   2      169.04      183.43     13.07 o 
  16   0   2       41.98       36.41      6.89 o 
 -18   1   2       11.72       13.01      6.37 o 
 -17   1   2       59.60       72.27     10.37 o 
 -16   1   2        5.13        8.10      4.88 o 
 -15   1   2        0.79       -1.29      2.25 o 
 -14   1   2       11.66       10.64      1.99 o 
 -13   1   2        1.25       -1.62      1.62 o 
 -12   1   2       14.87       12.62      2.09 o 
 -11   1   2      414.95      394.80      6.36 o 
 -10   1   2        6.06        6.71      1.07 o 
  -9   1   2       13.39       14.60      1.14 o 
  -8   1   2        2.81        4.73      0.83 o 
  -7   1   2      573.10      664.17      7.37 o 
  -6   1   2      926.77      960.62     10.38 o 
  -5   1   2      314.97      373.48      5.66 o 
  -4   1   2      118.78      128.16      2.17 o 
  -3   1   2     2757.99     2696.00     26.28 o 
  -2   1   2      438.00      499.29      8.44 o 
  -1   1   2      246.67      247.64      8.04 o 
   1   1   2     3911.19     3926.78     65.53 o 
   2   1   2      514.84      478.26      9.60 o 
   3   1   2      758.12      715.65     11.90 o 
   4   1   2     1240.38     1294.02     18.36 o 
   5   1   2      170.06      194.15      3.59 o 
   6   1   2     1744.31     1897.44     20.98 o 
   7   1   2      175.05      180.56      3.87 o 
   8   1   2      200.54      212.32      4.11 o 
   9   1   2        2.22        5.57      1.35 o 
  10   1   2       61.97       56.14      2.63 o 
  11   1   2       65.12       55.77      2.77 o 
  12   1   2       39.70       45.90      2.84 o 
  13   1   2        2.83        2.45      1.80 o 
  14   1   2       57.83       52.57      3.64 o 
  15   1   2        8.73       10.24      2.93 o 
  16   1   2       12.31       11.47      3.82 o 
  17   1   2        0.76       -0.83      5.57 o 
 -18   2   2        6.55        8.60      4.70 o 
 -17   2   2        1.53       -1.25      3.39 o 
 -16   2   2        6.61        2.73      4.90 o 
 -15   2   2       10.31        6.90      4.05 o 
 -14   2   2       30.44       26.28      4.06 o 
 -13   2   2       21.23       18.01      1.99 o 
 -12   2   2      256.45      252.47      5.29 o 
 -11   2   2      303.37      315.49      5.22 o 
 -10   2   2      334.08      322.28      4.98 o 
  -9   2   2       81.43       87.34      2.26 o 
  -8   2   2      189.86      200.21      3.42 o 
  -7   2   2      166.95      178.63      2.80 o 
  -6   2   2     1304.73     1347.69     16.27 o 
  -5   2   2      119.10      140.90      2.84 o 
  -4   2   2     1744.98     1744.69     21.44 o 
  -3   2   2      267.73      226.91      6.06 o 
  -2   2   2     8281.99     7982.61    240.72 o 
  -1   2   2      303.67      286.76      5.33 o 
   0   2   2      241.78      209.71      3.73 o 
   2   2   2     1884.05     1954.44     32.02 o 
   3   2   2      366.37      374.61      6.42 o 
   4   2   2     1352.61     1359.96     16.10 o 
   5   2   2      150.95      163.79      3.08 o 
   6   2   2        3.55        0.66      0.66 o 
   7   2   2      196.56      222.09      3.63 o 
   8   2   2      113.86      111.79      2.66 o 
   9   2   2      531.56      491.02      6.80 o 
  10   2   2      324.63      305.94      5.59 o 
  11   2   2      537.79      514.05     10.61 o 
  12   2   2       10.18       13.31      2.41 o 
  13   2   2        7.35        5.00      2.37 o 
  14   2   2        1.24        1.78      3.18 o 
  15   2   2        0.43        0.45      3.89 o 
  16   2   2       33.42       32.27      4.87 o 
 -18   3   2        0.00       -6.32      6.32 o 
 -17   3   2        0.02       -3.43      3.43 o 
 -16   3   2        9.76        9.99      4.61 o 
 -15   3   2        9.89        8.56      4.54 o 
 -14   3   2       41.57       40.57      4.68 o 
 -13   3   2       55.84       54.59      4.35 o 
 -12   3   2      295.26      296.47      6.93 o 
 -11   3   2      487.45      462.18     10.57 o 
 -10   3   2      404.30      403.61      7.01 o 
  -9   3   2       93.53      101.14      2.64 o 
  -8   3   2       79.12       72.63      2.40 o 
  -7   3   2        0.74        3.67      0.85 o 
  -6   3   2      108.53      133.23      2.49 o 
  -5   3   2     1521.27     1612.38     16.53 o 
  -4   3   2      171.92      253.37      5.13 o 
  -3   3   2     1090.19     1087.15     41.85 o 
  -2   3   2     1672.68     1791.56     31.69 o 
  -1   3   2     5118.69     5244.40    110.13 o 
   1   3   2     6465.92     7071.25    119.05 o 
   2   3   2      174.61      194.53     18.13 o 
   3   3   2      135.62      116.66      3.73 o 
   4   3   2      590.95      607.07      7.45 o 
   5   3   2      446.97      476.34      6.79 o 
   6   3   2     1425.66     1438.17     16.28 o 
   7   3   2       28.42       35.85      1.62 o 
   8   3   2     1282.19     1164.93     14.14 o 
   9   3   2        3.21        1.14      1.22 o 
  10   3   2       95.44       92.87      3.17 o 
  11   3   2        6.93        3.65      2.13 o 
  12   3   2       50.44       49.21      4.29 o 
  13   3   2        0.03       -2.31      2.58 o 
  14   3   2       48.90       45.78      6.39 o 
  15   3   2       21.32       19.76      5.31 o 
  16   3   2        8.66        8.46      5.24 o 
 -17   4   2       10.93       12.15      5.34 o 
 -16   4   2       34.62       50.71      5.70 o 
 -15   4   2       21.46       24.82      3.85 o 
 -14   4   2      103.53       83.40      5.65 o 
 -13   4   2       11.43        6.93      2.31 o 
 -12   4   2      128.71      122.87      4.84 o 
 -11   4   2       79.00       66.63      3.48 o 
 -10   4   2      470.74      441.38      8.26 o 
  -9   4   2      304.71      303.91      5.88 o 
  -8   4   2      214.29      199.08      4.08 o 
  -7   4   2        0.14       -0.80      0.80 o 
  -6   4   2      426.00      448.49      5.77 o 
  -5   4   2      179.76      227.18      4.81 o 
  -4   4   2       39.63       62.22      4.61 o 
  -3   4   2        2.56        2.98      0.67 o 
  -2   4   2     1075.96      986.94     21.26 o 
  -1   4   2        3.17        1.95      1.40 o 
   0   4   2     1726.14     1564.19    231.11 o 
   1   4   2     1902.64     1782.25     82.28 o 
   2   4   2     3015.04     3316.96     43.83 o 
   3   4   2       20.88       20.25      1.78 o 
   4   4   2       25.61       16.98      1.19 o 
   5   4   2        6.51        7.94      0.89 o 
   6   4   2       74.55       92.82      3.96 o 
   7   4   2       32.07       35.54      2.16 o 
   8   4   2       19.65       14.97      1.77 o 
   9   4   2       17.91       14.35      2.01 o 
  10   4   2        0.00        4.48      1.75 o 
  11   4   2        0.00        7.21      2.02 o 
  12   4   2       45.75       49.13      3.95 o 
  13   4   2       95.98       93.15      7.48 o 
  14   4   2       66.38       79.41      5.93 o 
  15   4   2        0.12       -1.17      3.28 o 
  16   4   2        8.52        3.59      6.07 o 
 -17   5   2       40.77       69.13     10.12 o 
 -16   5   2        3.57        3.54      3.73 o 
 -15   5   2      124.83      140.31      7.50 o 
 -14   5   2       12.77       13.18      3.34 o 
 -13   5   2        1.20        4.25      2.24 o 
 -12   5   2       29.86       28.86      2.80 o 
 -11   5   2      113.90       94.95      4.11 o 
 -10   5   2      533.61      491.94     10.09 o 
  -9   5   2      334.89      312.64      6.39 o 
  -8   5   2       28.16       26.75      1.90 o 
  -7   5   2        1.74        0.33      0.93 o 
  -6   5   2      190.84      220.74      4.73 o 
  -5   5   2      307.14      328.36      8.39 o 
  -4   5   2        0.13        0.77      0.78 o 
  -3   5   2      193.93      199.98      3.38 o 
  -2   5   2     2110.63     1932.46     34.39 o 
  -1   5   2      164.23      169.97      4.15 o 
   0   5   2       65.19       66.89      2.46 o 
   1   5   2     1256.09     1211.80     26.30 o 
   2   5   2     1294.80     1440.07     17.95 o 
   3   5   2       16.82       11.92      1.28 o 
   4   5   2      289.94      304.33      7.70 o 
   5   5   2       86.70       78.19      3.97 o 
   6   5   2      101.46       88.37      3.51 o 
   7   5   2      419.52      370.47     11.44 o 
   8   5   2      506.05      493.91      8.05 o 
   9   5   2      253.14      220.63      5.10 o 
  10   5   2        0.05       -0.17      1.62 o 
  11   5   2       29.01       27.15      2.74 o 
  12   5   2        9.61        6.94      2.36 o 
  13   5   2       24.33       21.04      3.45 o 
  14   5   2        3.45        7.54      3.69 o 
  15   5   2       23.55       33.24      5.54 o 
  16   5   2        0.02       10.45      6.56 o 
 -17   6   2        2.67       -4.51      5.82 o 
 -16   6   2      103.53      108.57     15.86 o 
 -15   6   2       71.30       81.21      5.48 o 
 -14   6   2      127.43      138.27      5.81 o 
 -13   6   2        9.84       10.90      2.49 o 
 -12   6   2       42.68       36.38      3.04 o 
 -11   6   2        8.30        9.90      2.07 o 
 -10   6   2       39.84       34.60      3.33 o 
  -9   6   2      183.56      171.76      5.34 o 
  -8   6   2      231.02      219.55      6.07 o 
  -7   6   2      115.70      129.83      4.32 o 
  -6   6   2       18.54       15.49      2.62 o 
  -5   6   2        0.71        0.28      1.55 o 
  -4   6   2      739.64      793.09     15.13 o 
  -3   6   2       62.80       56.98      1.71 o 
  -2   6   2      325.14      282.76      5.96 o 
  -1   6   2       23.00       25.16      1.75 o 
   0   6   2      162.85      160.28      3.97 o 
   1   6   2      187.28      208.33      4.52 o 
   2   6   2     1978.49     2130.38     28.80 o 
   3   6   2      494.65      509.55      8.30 o 
   4   6   2      426.13      418.04      8.08 o 
   5   6   2      209.47      198.21     12.37 o 
   6   6   2        8.24        4.47      1.44 o 
   7   6   2      183.16      179.07      4.75 o 
   8   6   2      798.61      739.84     12.09 o 
   9   6   2      190.86      187.64      6.28 o 
  10   6   2      102.79      105.98      6.69 o 
  11   6   2        0.97        0.04      1.86 o 
  12   6   2       12.76       13.78      2.65 o 
  13   6   2       15.19       12.06      3.41 o 
  14   6   2        7.54       17.29      4.19 o 
  15   6   2        6.51       12.26      6.73 o 
 -16   7   2       12.00        6.90      6.40 o 
 -15   7   2       25.99       16.95      3.74 o 
 -14   7   2      142.99      133.68      5.88 o 
 -13   7   2       33.50       39.45      7.01 o 
 -12   7   2      117.23      112.21      8.16 o 
 -11   7   2       54.56       53.78      3.83 o 
 -10   7   2        0.58        1.74      1.91 o 
  -9   7   2      188.76      181.14      8.19 o 
  -8   7   2       40.44       18.15      2.59 o 
  -7   7   2      215.24      199.92      5.96 o 
  -6   7   2       53.02       54.60      7.74 o 
  -5   7   2      234.59      220.22      8.19 o 
  -4   7   2      435.99      470.11      8.31 o 
  -3   7   2       70.46       55.92      1.77 o 
  -2   7   2        7.75        8.93      1.38 o 
  -1   7   2      218.42      210.20      4.40 o 
   0   7   2      337.49      319.53      6.65 o 
   1   7   2       56.72       61.66      2.38 o 
   2   7   2      580.18      578.97      8.86 o 
   3   7   2       26.98       27.44      1.95 o 
   4   7   2        4.24        4.47      1.73 o 
   5   7   2       36.36       33.83      2.25 o 
   6   7   2        9.24       17.96      1.84 o 
   7   7   2       39.75       32.52      2.41 o 
   8   7   2       55.87       53.14      7.48 o 
   9   7   2      428.81      418.07      9.45 o 
  10   7   2       41.15       39.30      3.51 o 
  11   7   2       33.59       33.41      4.55 o 
  12   7   2        0.24       -0.40      2.56 o 
  13   7   2        0.19       -2.45      2.45 o 
  14   7   2      137.72      151.51     12.03 o 
  15   7   2       77.43       73.77     10.46 o 
 -16   8   2        8.56       13.31      5.63 o 
 -15   8   2        2.32        2.06     10.48 o 
 -14   8   2       14.58       25.96      4.48 o 
 -13   8   2        1.38        0.94      3.40 o 
 -12   8   2       13.64       16.35      3.59 o 
 -11   8   2      132.56      133.04      6.84 o 
 -10   8   2       24.70       23.59      3.68 o 
  -9   8   2       75.90       68.33      7.16 o 
  -8   8   2      649.90      592.72     12.69 o 
  -7   8   2       22.34       33.92      5.17 o 
  -6   8   2        1.28        2.30      1.59 o 
  -5   8   2        0.39        2.79      1.12 o 
  -4   8   2      555.66      536.05     10.19 o 
  -3   8   2      566.02      563.53      8.21 o 
  -2   8   2        2.81        5.78      1.09 o 
  -1   8   2        0.02        1.67      0.88 o 
   0   8   2       28.17       33.73      1.71 o 
   1   8   2       91.40       85.33      5.11 o 
   2   8   2       16.78       16.57      1.49 o 
   3   8   2       50.46       39.19      2.38 o 
   4   8   2      113.84       93.15      4.01 o 
   5   8   2      120.60      111.04      6.29 o 
   6   8   2      464.74      449.96     10.24 o 
   7   8   2       57.30       50.02      3.87 o 
   8   8   2      285.73      291.33      7.30 o 
   9   8   2      270.81      247.52     10.20 o 
  10   8   2       79.68       80.05      4.68 o 
  11   8   2      117.57      118.29      5.93 o 
  12   8   2       20.31       28.10      3.62 o 
  13   8   2       69.64       80.43      6.52 o 
  14   8   2       59.64       98.74     14.16 o 
 -15   9   2        0.06       -1.57      9.76 o 
 -14   9   2        2.49        2.80      4.83 o 
 -13   9   2        5.03        7.89      3.70 o 
 -12   9   2      672.07      713.18     16.66 o 
 -11   9   2        6.19       12.54      3.38 o 
 -10   9   2       52.58       54.92      4.50 o 
  -9   9   2      120.48      125.01      5.88 o 
  -8   9   2       80.17       76.37      4.55 o 
  -7   9   2      381.26      365.76      9.00 o 
  -6   9   2      387.65      365.06      8.63 o 
  -5   9   2        4.09        9.13      1.81 o 
  -4   9   2      260.72      258.31      6.21 o 
  -3   9   2      329.53      283.08      6.07 o 
  -2   9   2      229.00      206.03      6.14 o 
  -1   9   2      422.88      398.75      9.61 o 
   0   9   2      114.04      111.74      7.64 o 
   1   9   2      171.53      158.22      5.33 o 
   2   9   2       69.93       70.74      2.30 o 
   3   9   2      202.63      187.65      5.10 o 
   4   9   2       51.62       62.80      3.46 o 
   5   9   2      567.52      513.71     11.02 o 
   6   9   2       45.62       44.59      3.45 o 
   7   9   2        1.00        0.07      1.91 o 
   8   9   2       31.65       30.92      3.51 o 
   9   9   2        2.94        3.76      2.72 o 
  10   9   2       63.59       49.52      4.74 o 
  11   9   2       64.17       69.17      5.63 o 
  12   9   2       35.10       33.95      5.53 o 
  13   9   2        0.44        7.30      5.20 o 
  14   9   2        6.09       13.30      5.77 o 
 -14  10   2       13.91       18.56      5.89 o 
 -13  10   2       22.78       17.60      4.73 o 
 -12  10   2      186.88      183.12      8.39 o 
 -11  10   2       30.17       39.45      4.44 o 
 -10  10   2       34.56       32.75      3.91 o 
  -9  10   2       22.29       33.52      3.73 o 
  -8  10   2       55.89       46.39      3.81 o 
  -7  10   2      366.83      361.93      9.18 o 
  -6  10   2      153.21      158.29      5.57 o 
  -5  10   2       79.36       83.20      3.87 o 
  -4  10   2      199.47      174.81      5.05 o 
  -3  10   2        2.88        3.46      1.34 o 
  -2  10   2       62.77       54.50      4.03 o 
  -1  10   2      144.54      128.72      5.66 o 
   0  10   2      321.18      316.04      8.53 o 
   1  10   2      145.85      142.42      5.37 o 
   2  10   2      644.14      628.11     11.63 o 
   3  10   2       85.38       72.09      4.01 o 
   4  10   2      110.32      108.24      4.51 o 
   5  10   2       29.50       26.29      2.86 o 
   6  10   2        3.48        0.75      2.02 o 
   7  10   2       16.66       15.73      2.84 o 
   8  10   2        5.02        4.35      2.50 o 
   9  10   2       54.46       51.18      4.64 o 
  10  10   2       12.01        5.93      3.27 o 
  11  10   2        1.49        2.97      3.24 o 
  12  10   2       14.46       21.10      5.61 o 
  13  10   2       12.88       15.30      5.43 o 
 -13  11   2       33.76       20.56     11.25 o 
 -12  11   2       29.17       26.93      4.96 o 
 -11  11   2       21.51       34.27      4.55 o 
 -10  11   2        2.11        6.07      2.99 o 
  -9  11   2        9.89       20.23      3.34 o 
  -8  11   2       12.44        7.30      3.13 o 
  -7  11   2       67.76       61.78      4.19 o 
  -6  11   2        6.76        7.79      2.20 o 
  -5  11   2        7.12        9.82      2.69 o 
  -4  11   2       23.22       28.08      2.61 o 
  -3  11   2       45.47       49.03      5.60 o 
  -2  11   2       96.62       89.90      4.67 o 
  -1  11   2      323.93      318.21     17.27 o 
   0  11   2       67.59       67.56      4.52 o 
   1  11   2       29.22       35.44      7.40 o 
   2  11   2      276.28      267.06      6.40 o 
   3  11   2      119.25      116.85      8.18 o 
   4  11   2       78.90       81.37      4.26 o 
   5  11   2        1.66        3.23      2.11 o 
   6  11   2       18.26       23.49      4.23 o 
   7  11   2       10.72       12.77      3.63 o 
   8  11   2       19.50       16.97      4.17 o 
   9  11   2        0.20       -1.23      2.67 o 
  10  11   2        0.37        1.98      3.15 o 
  11  11   2        3.11        1.74      3.64 o 
  12  11   2       11.81       13.70      5.11 o 
 -12  12   2       18.31       18.45      6.43 o 
 -11  12   2       62.93       66.31      8.29 o 
 -10  12   2       36.93       43.46      5.13 o 
  -9  12   2        0.58        0.72      2.60 o 
  -8  12   2        1.69        5.37      2.66 o 
  -7  12   2      114.25      116.66      5.64 o 
  -6  12   2       98.59      109.84      7.45 o 
  -5  12   2       42.76       43.10      3.55 o 
  -4  12   2       38.72       47.63      3.36 o 
  -3  12   2      202.47      213.65     13.04 o 
  -2  12   2       10.25       11.54      3.49 o 
  -1  12   2       25.20       32.50      3.24 o 
   0  12   2       17.11       15.06      2.13 o 
   1  12   2       46.09       40.23      3.95 o 
   2  12   2       62.77       54.54      6.30 o 
   3  12   2      108.04      117.80      4.61 o 
   4  12   2       68.18       64.35      3.96 o 
   5  12   2        6.20        8.08      2.48 o 
   6  12   2       55.94       61.63      4.60 o 
   7  12   2       10.96        4.32      2.73 o 
   8  12   2       24.55       26.34      3.74 o 
   9  12   2       77.91       75.09      6.23 o 
  10  12   2        5.01        7.37      3.87 o 
  11  12   2        0.74       -3.91      3.91 o 
 -11  13   2        8.73       19.12      6.16 o 
 -10  13   2       21.25       16.66      4.10 o 
  -9  13   2       15.32       19.75      4.01 o 
  -8  13   2        5.68       16.50      3.36 o 
  -7  13   2        1.26        2.09      2.69 o 
  -6  13   2        0.26        0.44      2.45 o 
  -5  13   2        4.42        4.21      2.37 o 
  -4  13   2       24.26       25.68      2.90 o 
  -3  13   2       13.22       16.34      3.10 o 
  -2  13   2       17.18       13.85      2.00 o 
  -1  13   2      172.23      170.29     10.77 o 
   0  13   2      136.95      145.77      7.05 o 
   1  13   2       64.27       62.77      5.61 o 
   2  13   2        1.55       -0.62      1.80 o 
   3  13   2       73.48       73.80      4.27 o 
   4  13   2       58.78       59.73      4.25 o 
   5  13   2       45.74       50.57      4.01 o 
   6  13   2        3.10        4.55      2.55 o 
   7  13   2       23.23       20.08      3.44 o 
   8  13   2       11.49       15.72      4.67 o 
   9  13   2        0.06        3.46      3.78 o 
  10  13   2        1.00       -1.09      6.29 o 
 -10  14   2        3.15        6.00      4.28 o 
  -9  14   2       77.78       66.86      6.68 o 
  -8  14   2        6.51        0.32      4.75 o 
  -7  14   2        0.03       -2.07      2.78 o 
  -6  14   2       20.58       23.83      3.64 o 
  -5  14   2       77.37       73.89      5.23 o 
  -4  14   2       33.59       19.95      2.93 o 
  -3  14   2       45.88       58.22      3.72 o 
  -2  14   2       11.88       11.50      2.10 o 
  -1  14   2       13.51       13.55      2.53 o 
   0  14   2      219.01      218.46     10.34 o 
   1  14   2      231.89      219.72      9.22 o 
   2  14   2       68.21       63.58      3.90 o 
   3  14   2      101.45      101.32      5.12 o 
   4  14   2       25.42       10.63      2.83 o 
   5  14   2        4.08        3.59      2.69 o 
   6  14   2        0.48        0.38      3.03 o 
   7  14   2       12.37       22.66      7.82 o 
   8  14   2       64.93       69.40      6.68 o 
  -8  15   2        0.18       -3.40      3.40 o 
  -7  15   2       14.50       10.73      3.65 o 
  -6  15   2       28.55       24.39      4.11 o 
  -5  15   2       65.25       69.46      5.30 o 
  -4  15   2        0.00       -2.30      2.30 o 
  -3  15   2       72.33       80.69      6.78 o 
  -2  15   2        0.06        3.06      3.27 o 
  -1  15   2      128.39      124.51      7.91 o 
   0  15   2      185.35      201.61     10.35 o 
   1  15   2       32.01       28.47      4.80 o 
   2  15   2       26.05       34.20      4.39 o 
   3  15   2       13.65        9.12      2.64 o 
   4  15   2        0.49        3.75      3.27 o 
   5  15   2       35.68       42.58      4.78 o 
   6  15   2      409.27      455.05     26.17 o 
  -5  16   2        8.47       10.85      3.42 o 
  -4  16   2        0.01        1.71      3.24 o 
  -3  16   2        3.89        1.69      2.42 o 
  -2  16   2       29.14       32.88      3.27 o 
  -1  16   2        0.80        6.47      3.41 o 
   0  16   2       31.09       32.99      4.92 o 
   1  16   2       12.35       14.31      4.27 o 
   2  16   2       66.36       64.56      7.02 o 
   3  16   2        4.62        1.53      2.63 o 
 -18   1   3        4.48        7.56      5.61 o 
 -17   1   3       33.77       42.91      5.34 o 
 -16   1   3        0.60        0.38      2.32 o 
 -15   1   3        5.77        6.04      2.01 o 
 -14   1   3        2.99        4.58      2.15 o 
 -13   1   3      100.40       80.74      4.07 o 
 -12   1   3      321.02      345.71      6.80 o 
 -11   1   3        6.22        4.16      1.22 o 
 -10   1   3      371.38      359.75      4.87 o 
  -9   1   3       13.65       15.97      1.09 o 
  -8   1   3        2.49       11.62      0.89 o 
  -7   1   3      263.91      283.77      3.58 o 
  -6   1   3       59.00       64.03      2.03 o 
  -5   1   3        0.04        3.66      0.67 o 
  -4   1   3      579.58      548.81      7.15 o 
  -3   1   3      778.35      776.58      8.41 o 
  -2   1   3     1461.39     1445.30     21.53 o 
  -1   1   3     1530.08     1580.74     48.19 o 
   0   1   3     3532.01     3484.81     58.16 o 
   1   1   3       14.89       15.24      1.24 o 
   2   1   3     1082.19     1061.57     16.40 o 
   3   1   3       84.70       68.00      2.08 o 
   4   1   3       79.32       47.61      1.91 o 
   5   1   3        0.22        7.90      1.05 o 
   6   1   3     2142.58     2243.53     28.67 o 
   7   1   3      297.45      322.38      5.31 o 
   8   1   3       12.20       12.71      1.39 o 
   9   1   3       42.40       33.88      2.21 o 
  10   1   3      202.24      184.91      7.42 o 
  11   1   3      292.87      305.66      6.45 o 
  12   1   3      128.33      126.65      4.35 o 
  13   1   3        3.60        1.03      2.34 o 
  14   1   3        0.13       -0.90      2.33 o 
  15   1   3        1.70        0.80      2.54 o 
  16   1   3        8.71       14.24      5.38 o 
 -18   2   3        0.01        0.66      5.50 o 
 -17   2   3       10.98        5.72      3.67 o 
 -16   2   3       21.90       26.68      4.09 o 
 -15   2   3        0.24        0.60      4.22 o 
 -14   2   3        2.83        2.59      3.21 o 
 -13   2   3       80.23       66.69      3.05 o 
 -12   2   3      219.07      200.72      4.13 o 
 -11   2   3      864.76      834.51     10.26 o 
 -10   2   3      466.65      439.00      5.76 o 
  -9   2   3       30.07       44.82      1.56 o 
  -8   2   3      281.80      285.88      3.95 o 
  -7   2   3       27.99       36.88      1.26 o 
  -6   2   3       12.81       20.10      0.99 o 
  -5   2   3     1733.93     1769.92     17.84 o 
  -4   2   3     2786.23     2797.86     29.13 o 
  -1   2   3     3408.86     3040.48     92.31 o 
   0   2   3     6273.59     6882.17    141.41 o 
   2   2   3      135.79      129.29      3.41 o 
   3   2   3      613.94      641.11      8.99 o 
   4   2   3      497.48      584.70      6.67 o 
   5   2   3      873.77      989.59     11.62 o 
   6   2   3       13.71       24.22      1.23 o 
   7   2   3      240.40      225.20      3.76 o 
   8   2   3        0.07        0.27      0.96 o 
   9   2   3       61.77       60.07      2.40 o 
  10   2   3        2.84        4.76      1.33 o 
  11   2   3      113.91      111.89      4.32 o 
  12   2   3       45.99       34.94      3.10 o 
  13   2   3        2.01        4.14      2.84 o 
  14   2   3        5.44        3.64      3.47 o 
  15   2   3       41.86       36.97      6.14 o 
  16   2   3       33.70       31.69      5.43 o 
 -18   3   3        0.06       -3.72      3.72 o 
 -17   3   3       63.79       71.54      6.10 o 
 -16   3   3       15.79       15.92      4.91 o 
 -15   3   3       33.47       33.67      4.65 o 
 -14   3   3      140.41      154.52      7.45 o 
 -13   3   3       40.51       47.77      4.92 o 
 -12   3   3      270.33      272.36      6.57 o 
 -11   3   3      233.64      233.77      5.31 o 
 -10   3   3        9.73        7.38      1.66 o 
  -9   3   3        0.30        0.61      1.04 o 
  -8   3   3     2162.74     2195.98     24.28 o 
  -7   3   3      478.65      512.06      6.81 o 
  -6   3   3      301.85      285.16      3.96 o 
  -5   3   3     1475.85     1559.51     15.97 o 
  -4   3   3       33.37       58.33      3.48 o 
  -3   3   3      947.59     1074.13     19.40 o 
  -2   3   3     1037.34      982.41     17.12 o 
  -1   3   3     1577.25     1690.96     24.73 o 
   0   3   3     3766.43     3967.81     67.19 o 
   1   3   3     2822.17     3101.52    109.86 o 
   2   3   3     5906.67     5960.76     97.81 o 
   3   3   3        1.16       11.18      1.16 o 
   4   3   3       41.83       61.32      3.59 o 
   5   3   3     1183.17     1285.06     14.58 o 
   6   3   3      177.69      189.15      3.47 o 
   7   3   3      283.44      276.92      5.34 o 
   8   3   3       34.19       25.04      1.74 o 
   9   3   3       66.00       49.10      2.36 o 
  10   3   3       38.57       49.23      2.48 o 
  11   3   3       53.64       57.60      3.96 o 
  12   3   3      322.58      358.82     25.39 o 
  13   3   3        1.43       -0.56      2.67 o 
  14   3   3       45.19       41.92      5.43 o 
  15   3   3       19.22       18.44      8.14 o 
  16   3   3       41.29       35.96      8.56 o 
 -17   4   3       26.69       45.77      9.85 o 
 -16   4   3        1.13        7.30      3.90 o 
 -15   4   3       48.61       55.98      4.96 o 
 -14   4   3       43.80       53.95      4.66 o 
 -13   4   3      235.47      218.36      6.21 o 
 -12   4   3      190.74      170.00      5.14 o 
 -11   4   3       40.24       38.84      3.00 o 
 -10   4   3       38.29       40.46      2.67 o 
  -9   4   3      110.46      118.16      3.70 o 
  -8   4   3        2.62        0.93      0.93 o 
  -7   4   3      452.43      430.81      6.55 o 
  -6   4   3      523.09      515.56      6.66 o 
  -5   4   3      769.23      777.60     15.26 o 
  -4   4   3     2134.66     2319.83     40.13 o 
  -3   4   3     1748.37     1676.19     25.15 o 
  -2   4   3       78.26       97.15      6.10 o 
  -1   4   3        0.00        2.17      1.62 o 
   0   4   3      372.76      374.81     13.97 o 
   1   4   3      167.50      191.09      4.65 o 
   2   4   3     3302.15     3483.51     51.74 o 
   3   4   3        0.08        2.80      0.77 o 
   4   4   3      385.12      365.63      5.98 o 
   5   4   3        4.20        9.28      1.20 o 
   6   4   3      201.55      236.09      5.48 o 
   7   4   3      340.95      354.93      6.70 o 
   8   4   3      215.92      217.25      4.87 o 
   9   4   3      201.58      201.50      5.60 o 
  10   4   3       95.01      100.68      4.34 o 
  11   4   3        2.77        0.49      2.01 o 
  12   4   3       30.29       35.29      3.63 o 
  13   4   3        1.34        2.15      2.88 o 
  14   4   3        4.58        3.84      3.30 o 
  15   4   3       12.63       18.29      6.87 o 
 -17   5   3       10.09        8.60      8.15 o 
 -16   5   3        7.97        5.32      3.72 o 
 -15   5   3       81.26       88.76      6.00 o 
 -14   5   3       35.80       37.44      3.46 o 
 -13   5   3        4.87        1.77      2.07 o 
 -12   5   3        0.30       -0.18      1.77 o 
 -11   5   3       22.26       18.37      2.19 o 
 -10   5   3        2.78        0.65      1.53 o 
  -9   5   3        0.15       -1.15      1.15 o 
  -8   5   3        1.17        5.46      1.42 o 
  -7   5   3      464.45      467.20      7.32 o 
  -6   5   3      275.46      265.56      5.86 o 
  -5   5   3      244.48      284.88      6.19 o 
  -4   5   3       48.89       45.99      1.89 o 
  -3   5   3       90.81      109.88      4.67 o 
  -2   5   3       19.20       15.38      1.36 o 
  -1   5   3      937.36      912.68     16.98 o 
   0   5   3      112.53       91.87      5.41 o 
   1   5   3        0.19        8.86      0.88 o 
   2   5   3     6246.08     6909.05     89.48 o 
   3   5   3     1278.33     1413.41     18.16 o 
   4   5   3       27.31       15.40      1.54 o 
   5   5   3       74.16       67.70      4.68 o 
   6   5   3      192.13      157.95      4.52 o 
   7   5   3      983.23      953.21     14.31 o 
   8   5   3      140.83      111.91      5.30 o 
   9   5   3       12.27       11.50      1.81 o 
  10   5   3       58.37       54.23      3.50 o 
  11   5   3        0.02        1.88      1.93 o 
  12   5   3        1.28        2.46      2.45 o 
  13   5   3        0.57        3.39      2.84 o 
  14   5   3       34.34       43.03      4.84 o 
  15   5   3       83.60      106.43     12.03 o 
 -17   6   3        3.92       -5.62      5.62 o 
 -16   6   3       46.65       57.30      6.46 o 
 -15   6   3        3.20        5.49      3.94 o 
 -14   6   3      166.54      185.02      9.30 o 
 -13   6   3       11.52        9.67      2.40 o 
 -12   6   3      106.51      108.50      4.63 o 
 -11   6   3      435.21      426.84      8.47 o 
 -10   6   3      103.71      106.20      4.77 o 
  -9   6   3        9.69       17.32      2.29 o 
  -8   6   3      183.93      170.90      5.61 o 
  -7   6   3        0.69        3.58      2.27 o 
  -6   6   3        7.16        6.98      2.10 o 
  -5   6   3      405.32      416.82     16.69 o 
  -4   6   3      227.01      248.52      4.98 o 
  -3   6   3     2061.88     2154.21     38.80 o 
  -2   6   3      504.42      504.88     11.85 o 
  -1   6   3        1.40        4.25      1.17 o 
   0   6   3     2079.18     1959.54     30.66 o 
   1   6   3      762.24      872.40     17.12 o 
   2   6   3      578.28      650.79      8.95 o 
   3   6   3      158.65      221.44      5.25 o 
   4   6   3      171.99      151.60     11.38 o 
   5   6   3       40.29       38.49      3.23 o 
   6   6   3      866.78      798.42     12.24 o 
   7   6   3      910.07      904.52     13.84 o 
   8   6   3       78.11      106.51      5.13 o 
   9   6   3      103.45       98.30      4.84 o 
  10   6   3      120.00      121.43      7.96 o 
  11   6   3       13.60       14.54      2.69 o 
  12   6   3        0.90        1.79      2.23 o 
  13   6   3       95.81       89.00      6.33 o 
  14   6   3       37.03       40.09      5.95 o 
  15   6   3        0.24        9.41      6.41 o 
 -17   7   3        7.78        2.06      6.31 o 
 -16   7   3        4.90       -3.22      5.92 o 
 -15   7   3       12.10       15.77      3.57 o 
 -14   7   3        9.20        3.15      2.98 o 
 -13   7   3       50.64       62.56      6.36 o 
 -12   7   3      180.96      193.16      7.71 o 
 -11   7   3        0.82       -2.07      2.07 o 
 -10   7   3       15.38        7.93      2.63 o 
  -9   7   3      327.61      266.26      9.68 o 
  -8   7   3      136.67      165.64      5.77 o 
  -7   7   3        4.65        1.89      1.52 o 
  -6   7   3      223.08      231.98     10.75 o 
  -5   7   3      131.57      129.93      3.66 o 
  -4   7   3      180.04      195.33      4.72 o 
  -3   7   3       14.78       15.66      1.72 o 
  -2   7   3       13.36       25.41      2.10 o 
  -1   7   3      439.33      429.03      8.85 o 
   0   7   3      773.97      742.25     13.17 o 
   1   7   3      880.25      864.11     17.29 o 
   2   7   3      615.01      583.33      9.09 o 
   3   7   3      235.53      274.28     20.58 o 
   4   7   3       34.69       41.05      2.98 o 
   5   7   3      134.73      116.39      3.96 o 
   6   7   3       14.47       12.55      1.83 o 
   7   7   3        6.88        8.72      1.84 o 
   8   7   3      614.85      619.08     11.96 o 
   9   7   3        4.68        2.90      2.14 o 
  10   7   3       14.62       18.71      2.97 o 
  11   7   3       89.61       91.78      5.34 o 
  12   7   3       24.05       26.29      3.66 o 
  13   7   3        9.38       12.58      4.56 o 
  14   7   3       50.77       39.58      6.56 o 
 -16   8   3        4.44        6.34      4.15 o 
 -15   8   3        1.26        4.23      3.77 o 
 -14   8   3        6.04        7.02      3.65 o 
 -13   8   3       38.08       39.43      4.67 o 
 -12   8   3        1.78        1.21      2.87 o 
 -11   8   3      353.16      372.32     10.50 o 
 -10   8   3       17.44       18.41      3.14 o 
  -9   8   3        1.65        2.53      2.21 o 
  -8   8   3      112.53       83.87      4.54 o 
  -7   8   3       29.14       30.34      2.75 o 
  -6   8   3       30.84       33.40      2.99 o 
  -5   8   3      130.02      139.55      3.56 o 
  -4   8   3       83.26       92.08      3.33 o 
  -3   8   3      434.40      417.57     10.46 o 
  -2   8   3      504.31      499.03     11.24 o 
  -1   8   3       79.27       83.89      3.28 o 
   0   8   3      122.69      134.47      4.19 o 
   1   8   3        9.40        9.64      1.73 o 
   2   8   3      160.78      143.16      3.99 o 
   3   8   3       14.14       21.73      3.17 o 
   4   8   3       31.19       24.78      2.44 o 
   5   8   3      173.49      178.84      5.77 o 
   6   8   3      255.86      260.66      6.00 o 
   7   8   3        0.00       -0.16      1.53 o 
   8   8   3        0.00       -0.22      1.82 o 
   9   8   3       87.37       83.71      4.60 o 
  10   8   3        8.71       12.44      2.73 o 
  11   8   3       38.44       46.14      6.14 o 
  12   8   3        1.06       -3.07      3.07 o 
  13   8   3       32.92       42.48     12.17 o 
  14   8   3        0.53        8.81      7.95 o 
 -15   9   3       26.13       22.19      6.08 o 
 -14   9   3       40.19       33.90      4.86 o 
 -13   9   3       15.06       18.57      4.03 o 
 -12   9   3       45.52       53.35      6.00 o 
 -11   9   3       12.74        9.40      3.12 o 
 -10   9   3       12.67       12.82      3.04 o 
  -9   9   3       44.38       34.74      3.57 o 
  -8   9   3        0.74       -1.40      1.84 o 
  -7   9   3        0.77        1.61      1.92 o 
  -6   9   3      228.24      194.34      4.72 o 
  -5   9   3       52.83       56.68      3.11 o 
  -4   9   3        0.50        0.51      2.09 o 
  -3   9   3       15.53       19.58      2.41 o 
  -2   9   3       29.25       32.07      2.82 o 
  -1   9   3       12.27       14.90      2.94 o 
   0   9   3      305.05      296.08      7.02 o 
   1   9   3      248.36      220.98     12.19 o 
   2   9   3       56.33       51.91      2.65 o 
   3   9   3       30.72       27.96      2.34 o 
   4   9   3      921.15      863.38     17.09 o 
   5   9   3      433.27      404.56      9.45 o 
   6   9   3      144.32      142.81      5.69 o 
   7   9   3        0.48       -1.15      1.93 o 
   8   9   3        9.45       10.15      2.73 o 
   9   9   3       23.23       22.70      2.97 o 
  10   9   3      187.35      196.65      7.67 o 
  11   9   3       32.29       35.59      3.85 o 
  12   9   3        8.43       16.60      4.58 o 
  13   9   3       16.29       21.71      8.41 o 
 -15  10   3        0.05       -4.55      4.55 o 
 -14  10   3        8.38       13.10      5.48 o 
 -13  10   3        5.14        8.24      3.88 o 
 -12  10   3      135.44      151.88      7.95 o 
 -11  10   3       12.77        8.80      3.13 o 
 -10  10   3        1.80        1.86      2.62 o 
  -9  10   3        1.23        1.24      2.34 o 
  -8  10   3        9.51        5.91      2.31 o 
  -7  10   3       40.21       35.30      4.24 o 
  -6  10   3      153.05      145.02      5.28 o 
  -5  10   3       94.24      119.27      4.47 o 
  -4  10   3        2.80        1.12      1.44 o 
  -3  10   3        0.68        2.64      1.70 o 
  -2  10   3        8.61        8.17      2.03 o 
  -1  10   3     1957.84     1929.90     43.32 o 
   0  10   3       26.82       21.97      3.10 o 
   1  10   3      242.26      229.37      7.70 o 
   2  10   3       16.96       19.08      2.93 o 
   3  10   3       41.47       35.67      3.26 o 
   4  10   3       33.59       34.55      5.17 o 
   5  10   3       62.37       62.31      5.50 o 
   6  10   3      124.24      129.24      5.67 o 
   7  10   3       11.49        8.26      2.55 o 
   8  10   3        8.09        6.34      2.80 o 
   9  10   3        3.45        4.37      2.97 o 
  10  10   3       35.62       35.02      6.54 o 
  11  10   3        3.75        5.87      4.67 o 
  12  10   3        0.02       -4.16      6.32 o 
  13  10   3        1.06        1.80      4.89 o 
 -14  11   3      105.28      117.76     10.07 o 
 -13  11   3       50.52       60.29      7.42 o 
 -12  11   3       84.68       78.61      6.80 o 
 -11  11   3       73.12       85.23      5.88 o 
 -10  11   3        0.41        3.62      2.64 o 
  -9  11   3       41.41       39.25      3.93 o 
  -8  11   3        0.83       -2.16      2.16 o 
  -7  11   3        0.44       -2.42      2.42 o 
  -6  11   3        5.17        0.19      2.21 o 
  -5  11   3        1.14        3.80      1.96 o 
  -4  11   3        1.23        0.19      1.52 o 
  -3  11   3       17.27       12.30      1.90 o 
  -2  11   3      608.78      610.00     14.25 o 
  -1  11   3      110.50      107.30      5.14 o 
   0  11   3      150.98      143.45     10.05 o 
   1  11   3       56.52       59.64      4.14 o 
   2  11   3       72.64       75.98      3.51 o 
   3  11   3       16.35       14.77      2.82 o 
   4  11   3       31.86       35.68      3.16 o 
   5  11   3       70.09       70.72      4.35 o 
   6  11   3        2.35        3.20      2.19 o 
   7  11   3        5.92        5.32      2.63 o 
   8  11   3        0.00       -2.44      2.44 o 
   9  11   3      195.13      188.27      8.02 o 
  10  11   3       61.84       58.45      6.07 o 
  11  11   3        0.99       -4.01      4.01 o 
  12  11   3        0.65        6.91      4.75 o 
 -13  12   3       91.86      108.59      9.25 o 
 -12  12   3        1.50        0.84      4.12 o 
 -11  12   3      184.76      235.09     10.12 o 
 -10  12   3       32.02       22.29      3.98 o 
  -9  12   3        6.51        6.52      2.85 o 
  -8  12   3       12.18        7.84      2.71 o 
  -7  12   3       11.77       11.51      2.63 o 
  -6  12   3       23.26       26.49      3.31 o 
  -5  12   3        8.44        5.75      2.22 o 
  -4  12   3       31.61       26.25      5.38 o 
  -3  12   3      265.26      240.82      6.60 o 
  -2  12   3      304.82      331.04     18.46 o 
  -1  12   3       27.86       26.78      3.17 o 
   0  12   3       46.03       51.86      4.45 o 
   1  12   3       28.46       27.04      6.48 o 
   2  12   3       32.13       29.11      2.64 o 
   3  12   3       35.75       29.92      2.84 o 
   4  12   3        0.15        1.62      2.02 o 
   5  12   3       90.92       97.32      5.18 o 
   6  12   3        0.66       -0.31      2.36 o 
   7  12   3        2.43       -2.43      2.58 o 
   8  12   3        0.11       -0.45      2.87 o 
   9  12   3       13.26       11.45      8.10 o 
  10  12   3        1.70        2.89      3.99 o 
  11  12   3        0.75       -1.25      4.16 o 
 -11  13   3       81.12       81.91      7.74 o 
 -10  13   3        3.12       -0.17      3.33 o 
  -9  13   3      117.08      146.79      8.97 o 
  -8  13   3       45.29       46.05      4.70 o 
  -7  13   3        7.29        4.41      2.75 o 
  -6  13   3        8.95        8.98      2.81 o 
  -5  13   3      146.59      149.02      6.07 o 
  -4  13   3      122.12      132.56      5.42 o 
  -3  13   3        4.30        3.96      1.86 o 
  -2  13   3       22.53       24.83      3.69 o 
  -1  13   3      238.08      244.05      7.86 o 
   0  13   3       99.65       92.78      6.08 o 
   1  13   3       37.68       38.56      4.35 o 
   2  13   3       27.90       21.25      5.37 o 
   3  13   3        8.69       10.93      3.06 o 
   4  13   3       35.44       35.23      3.61 o 
   5  13   3        1.47        1.06      2.33 o 
   6  13   3        1.75        5.59      3.07 o 
   7  13   3       44.30       42.00      4.40 o 
   8  13   3       19.99       21.92      5.92 o 
   9  13   3        4.74        8.14      4.02 o 
 -10  14   3        2.67        3.00      4.39 o 
  -9  14   3        1.81       -1.93      3.59 o 
  -8  14   3       53.77       64.25      5.94 o 
  -7  14   3        0.13        1.94      2.97 o 
  -6  14   3        0.70       -0.82      2.54 o 
  -5  14   3        8.92        3.92      2.59 o 
  -4  14   3       83.78       93.79     24.60 o 
  -3  14   3        2.03        4.29      2.00 o 
  -2  14   3       14.33       11.92      3.65 o 
  -1  14   3       27.10       36.58      4.82 o 
   0  14   3        0.34        0.60      3.23 o 
   1  14   3        1.71       -1.68      2.79 o 
   2  14   3        1.94        3.09      2.09 o 
   3  14   3       44.51       42.22      3.71 o 
   4  14   3       17.89       20.49      3.31 o 
   5  14   3       31.23       42.22      5.97 o 
   6  14   3        9.48        9.29      3.63 o 
   7  14   3        8.57       12.55      3.73 o 
   8  14   3        0.02        0.40      3.69 o 
  -8  15   3        0.08        1.03      3.39 o 
  -7  15   3        2.07       -0.74      3.13 o 
  -6  15   3       21.46       20.16      3.84 o 
  -5  15   3        7.52        9.39      3.87 o 
  -4  15   3        9.56        5.13      2.62 o 
  -3  15   3       20.50       24.88      2.83 o 
  -2  15   3        0.99        2.80      2.41 o 
  -1  15   3       48.83       48.96      5.65 o 
   0  15   3       30.48       28.70      4.89 o 
   1  15   3        1.59       -1.23      3.38 o 
   2  15   3        2.50        1.55      2.18 o 
   3  15   3        5.42        6.23      2.60 o 
   4  15   3        0.02        1.30      7.11 o 
   5  15   3        7.90       21.44      4.05 o 
   6  15   3       28.56       28.75      4.75 o 
  -5  16   3       13.92       16.81      6.68 o 
  -4  16   3        1.40        2.11      2.59 o 
  -3  16   3        3.48        1.04      1.90 o 
  -2  16   3       15.00       12.18      4.12 o 
  -1  16   3        9.99       11.31      4.14 o 
   0  16   3       45.97       58.35      6.36 o 
   1  16   3       12.84       17.72      4.57 o 
   2  16   3        0.10        6.32      4.23 o 
   3  16   3        2.46        3.41      6.12 o 
 -17   0   4       28.07       31.96      4.46 o 
 -16   0   4       45.29       56.94      7.45 o 
 -15   0   4       13.86       16.89      3.11 o 
 -14   0   4        0.11       -1.46      2.20 o 
 -13   0   4      930.25      926.48     19.42 o 
 -12   0   4     2336.53     2341.92     37.40 o 
 -11   0   4     1330.00     1309.82     19.83 o 
 -10   0   4      732.34      687.89     11.73 o 
  -9   0   4      111.13      120.00      3.62 o 
  -8   0   4       98.49       84.64      3.12 o 
  -7   0   4     3642.81     3518.24     61.16 o 
  -6   0   4      124.33      130.89      3.95 o 
  -5   0   4      230.24      214.38      5.10 o 
  -4   0   4      176.38      179.34      4.24 o 
  -3   0   4     1359.02     1334.97     28.42 o 
  -2   0   4       78.58       49.62      2.50 o 
  -1   0   4     1081.64     1159.33     20.08 o 
   0   0   4      177.98      155.30      5.78 o 
   1   0   4     3204.50     3530.26     72.09 o 
   2   0   4      145.18      151.31      4.00 o 
   3   0   4     9273.06     9360.55    157.27 o 
   4   0   4     3439.77     3781.18     80.75 o 
   5   0   4     2282.25     2431.50     37.37 o 
   6   0   4      998.68     1118.91     18.93 o 
   7   0   4      200.91      177.93      6.45 o 
   8   0   4        2.39        3.82      1.66 o 
   9   0   4      488.37      416.17     11.13 o 
  10   0   4       28.27       25.90      5.52 o 
  11   0   4        8.82        8.49      3.44 o 
  12   0   4       66.02       61.09      4.51 o 
  13   0   4       20.36       20.89      3.13 o 
  14   0   4      111.18      105.27      8.18 o 
  15   0   4       17.18       19.40      5.62 o 
  16   0   4        0.71        1.37      5.37 o 
 -19   1   4       35.94       34.01      7.36 o 
 -18   1   4        0.13       -0.63      4.32 o 
 -17   1   4       69.77       65.92      5.96 o 
 -16   1   4        7.49        5.30      2.09 o 
 -15   1   4        1.60        0.21      2.03 o 
 -14   1   4        0.17       -2.05      2.05 o 
 -13   1   4       23.09       13.38      1.97 o 
 -12   1   4     2558.49     2532.65     30.37 o 
 -11   1   4       32.54       31.35      1.75 o 
 -10   1   4       38.91       39.41      1.62 o 
  -9   1   4       41.03       40.40      1.50 o 
  -8   1   4      163.98      136.76      2.34 o 
  -7   1   4       62.91       74.48      1.59 o 
  -6   1   4       99.62      130.72      2.96 o 
  -5   1   4     2707.78     2659.20     29.97 o 
  -4   1   4      797.91      766.24      9.09 o 
  -3   1   4     5271.02     5189.81     75.67 o 
  -1   1   4      638.65      628.39     11.31 o 
   0   1   4      621.57      562.83      9.09 o 
   1   1   4      529.68      559.59     10.57 o 
   2   1   4      387.08      410.24      7.28 o 
   3   1   4       85.35       99.20      2.59 o 
   4   1   4      893.31      931.94     12.73 o 
   5   1   4      199.17      222.22      4.14 o 
   6   1   4      779.62      799.81     10.15 o 
   7   1   4       30.10       39.90      2.05 o 
   8   1   4        8.06        9.92      1.48 o 
   9   1   4       95.99       83.69      3.55 o 
  10   1   4        0.39        1.70      1.59 o 
  11   1   4        2.74        5.07      2.00 o 
  12   1   4        0.71       -1.85      1.85 o 
  13   1   4       25.64       26.97      3.98 o 
  14   1   4        0.78       -2.47      2.47 o 
  15   1   4        0.65       -0.01      3.27 o 
  16   1   4       66.88       75.83      9.72 o 
 -18   2   4        0.09       -2.16      3.87 o 
 -17   2   4       11.94       14.88      4.22 o 
 -16   2   4        1.61       -1.45      2.96 o 
 -15   2   4        0.05       -3.06      3.06 o 
 -14   2   4        1.24        1.30      2.24 o 
 -13   2   4      118.04      119.41      5.48 o 
 -12   2   4       17.66       11.12      1.57 o 
 -11   2   4      494.44      479.61      6.69 o 
 -10   2   4       56.47       52.29      1.85 o 
  -9   2   4       55.39       68.28      1.85 o 
  -8   2   4      321.61      310.33      3.92 o 
  -7   2   4      143.78      134.21      2.11 o 
  -6   2   4      774.88      840.84      8.68 o 
  -5   2   4     1992.61     2175.25     20.59 o 
  -4   2   4      278.84      252.45      3.48 o 
  -1   2   4     7380.81     7197.57    202.38 o 
   1   2   4        0.51       13.07      5.33 o 
   2   2   4       18.03       16.43      1.59 o 
   3   2   4       38.16       39.38      1.42 o 
   4   2   4      612.06      694.26      8.48 o 
   5   2   4      224.78      242.63      3.63 o 
   6   2   4      293.87      259.13      3.98 o 
   7   2   4      334.00      369.38      5.31 o 
   8   2   4       30.68       42.38      1.96 o 
   9   2   4        0.13        1.28      1.23 o 
  10   2   4      768.77      714.01     11.80 o 
  11   2   4       59.21       53.10      3.22 o 
  12   2   4        9.08        6.87      2.31 o 
  13   2   4       29.00       31.96      3.48 o 
  14   2   4       20.95       25.50      4.56 o 
  15   2   4       76.65       82.13      8.92 o 
  16   2   4        2.04        6.87      6.65 o 
 -18   3   4       15.78       10.89      4.26 o 
 -17   3   4       14.28        7.20      3.79 o 
 -16   3   4        0.29        0.40      6.65 o 
 -15   3   4       96.58      129.27      7.40 o 
 -14   3   4       19.76       17.95      3.20 o 
 -13   3   4       34.46       34.49      2.92 o 
 -12   3   4       51.84       45.35      3.06 o 
 -11   3   4      139.50      134.55      4.37 o 
 -10   3   4       24.67       24.91      1.85 o 
  -9   3   4      679.63      702.19      8.41 o 
  -8   3   4       40.65       53.01      1.81 o 
  -7   3   4       36.16       47.84      1.91 o 
  -6   3   4      287.80      254.40      3.74 o 
  -5   3   4     1638.47     1815.99     18.31 o 
  -4   3   4      632.34      653.82     19.67 o 
  -3   3   4      276.66      245.24      5.40 o 
  -2   3   4     5198.62     5112.86     85.84 o 
  -1   3   4     1100.89     1178.81     37.87 o 
   0   3   4     7092.40     7868.87    130.56 o 
   1   3   4     2313.23     2558.86     56.88 o 
   2   3   4       62.18       87.61      3.57 o 
   3   3   4      151.65      176.65      3.72 o 
   4   3   4      156.70      176.44      3.39 o 
   5   3   4       35.81       23.79      1.29 o 
   6   3   4       61.19       53.68      2.02 o 
   7   3   4      112.12      108.44      3.09 o 
   8   3   4      104.64       98.55      3.25 o 
   9   3   4        5.33        4.30      1.39 o 
  10   3   4        0.27       -0.93      1.40 o 
  11   3   4       40.60       39.44      3.50 o 
  12   3   4       40.17       49.03      4.56 o 
  13   3   4       10.34        8.27      3.10 o 
  14   3   4        1.84       -0.80      3.48 o 
  15   3   4       58.65       70.28      7.97 o 
 -18   4   4       20.53       15.44      6.96 o 
 -17   4   4       35.17       46.57      6.74 o 
 -16   4   4       53.42       51.51      5.47 o 
 -15   4   4      127.12      141.73     11.72 o 
 -14   4   4      173.91      182.94      7.40 o 
 -13   4   4       76.76       89.61      4.69 o 
 -12   4   4       51.97       52.30      3.24 o 
 -11   4   4      276.25      263.41      6.62 o 
 -10   4   4      145.56      149.81      4.36 o 
  -9   4   4        0.73        3.24      1.34 o 
  -8   4   4      396.65      400.81      6.25 o 
  -7   4   4       71.13       68.24      1.96 o 
  -6   4   4      508.48      549.33      7.40 o 
  -5   4   4     3552.02     3858.14     65.90 o 
  -4   4   4      200.66      238.10      5.52 o 
  -3   4   4      533.82      547.73      8.93 o 
  -2   4   4      108.65      134.28      2.77 o 
  -1   4   4      141.56      136.63     10.41 o 
   0   4   4     2739.08     2891.73     81.72 o 
   1   4   4       64.60       56.03      2.85 o 
   2   4   4      297.66      261.18      4.54 o 
   3   4   4      967.12      914.06     12.51 o 
   4   4   4      349.94      398.23      5.58 o 
   5   4   4       18.14       16.05      1.52 o 
   6   4   4       86.90       68.27      2.82 o 
   7   4   4      410.43      373.48      6.65 o 
   8   4   4      133.56      116.68      3.80 o 
   9   4   4       32.75       33.30      2.50 o 
  10   4   4        1.87       -0.14      1.56 o 
  11   4   4        5.43        9.25      2.53 o 
  12   4   4        8.84        7.57      2.66 o 
  13   4   4       24.66       16.15      4.66 o 
  14   4   4       47.32       54.58      5.32 o 
  15   4   4       10.58       22.38      7.39 o 
 -17   5   4        1.46        2.32      4.83 o 
 -16   5   4        2.07        5.35      3.99 o 
 -15   5   4       28.33       31.74      4.24 o 
 -14   5   4      146.16      156.78      5.83 o 
 -13   5   4        5.95        4.36      2.08 o 
 -12   5   4      120.59      124.21      4.78 o 
 -11   5   4       10.02        8.15      1.89 o 
 -10   5   4       88.54       84.08      3.61 o 
  -9   5   4       26.44       20.55      1.90 o 
  -8   5   4      621.93      596.67     11.34 o 
  -7   5   4      376.60      396.76      6.94 o 
  -6   5   4      167.81      172.06      5.33 o 
  -5   5   4      268.75      222.46      7.04 o 
  -4   5   4      862.41      888.27     14.20 o 
  -3   5   4     1770.23     1699.14     25.78 o 
  -2   5   4      102.17      107.02      3.38 o 
  -1   5   4     1247.59     1347.78     24.43 o 
   0   5   4     1327.96     1393.50     24.87 o 
   1   5   4    10566.14    11374.86    191.80 o 
   2   5   4     7068.21     7448.06     96.55 o 
   3   5   4        1.15       16.23      3.56 o 
   4   5   4      484.38      448.40     10.58 o 
   5   5   4       39.40       42.30      2.82 o 
   6   5   4     2828.06     2837.60     36.38 o 
   7   5   4      351.63      345.18      7.05 o 
   8   5   4      250.51      244.75      5.40 o 
   9   5   4       89.45       80.58      3.53 o 
  10   5   4       36.73       33.68      3.08 o 
  11   5   4        7.52       10.35      2.40 o 
  12   5   4       60.56       58.10      4.48 o 
  13   5   4        9.75        3.72      3.15 o 
  14   5   4        4.50       16.53      4.80 o 
  15   5   4        1.11        0.79      6.23 o 
 -17   6   4        0.72       -1.61      5.91 o 
 -16   6   4        0.78        2.31      3.36 o 
 -15   6   4       56.61       58.84      4.27 o 
 -14   6   4       95.34       94.23      4.88 o 
 -13   6   4        0.53        1.56      2.06 o 
 -12   6   4        9.37        8.54      2.09 o 
 -11   6   4        3.63        2.38      1.82 o 
 -10   6   4       68.87       72.61      4.49 o 
  -9   6   4      568.04      558.21     14.40 o 
  -8   6   4      119.15      109.20      4.52 o 
  -7   6   4      189.31      181.94     15.64 o 
  -6   6   4     1983.39     2264.75     67.08 o 
  -5   6   4      318.00      320.88      9.42 o 
  -4   6   4      102.72      110.07      2.86 o 
  -3   6   4       34.91       27.82      2.64 o 
  -2   6   4       54.04       66.57      2.63 o 
  -1   6   4        4.26        7.97      2.43 o 
   0   6   4     1715.85     1848.22     28.39 o 
   1   6   4      105.93       94.80      2.75 o 
   2   6   4      502.96      500.08      8.11 o 
   3   6   4      494.73      539.98      9.03 o 
   4   6   4      196.58      213.27     10.29 o 
   5   6   4      124.72      100.88      3.49 o 
   6   6   4       29.98       59.64      4.25 o 
   7   6   4        0.19        4.42      1.78 o 
   8   6   4        9.83        9.22      2.03 o 
   9   6   4        8.87       14.62      2.82 o 
  10   6   4        4.51        4.34      2.21 o 
  11   6   4       31.52       39.58      4.35 o 
  12   6   4       26.86       29.11      3.65 o 
  13   6   4        6.79        7.93      3.34 o 
  14   6   4       14.44       12.67      6.81 o 
 -17   7   4        4.45       12.43      7.18 o 
 -16   7   4       11.37       11.70      3.97 o 
 -15   7   4        6.56        6.02      3.10 o 
 -14   7   4       92.95      111.95      5.89 o 
 -13   7   4        5.67        6.94      3.10 o 
 -12   7   4       81.70       88.04      5.58 o 
 -11   7   4      144.64      153.89      6.59 o 
 -10   7   4      189.69      168.27      7.40 o 
  -9   7   4        7.90        1.95      1.93 o 
  -8   7   4      677.12      605.59     12.49 o 
  -7   7   4       52.32       61.09      3.51 o 
  -6   7   4       28.54       37.66      5.27 o 
  -5   7   4      230.70      220.88      7.18 o 
  -4   7   4      860.95      900.34     14.92 o 
  -3   7   4      755.61      715.36     14.89 o 
  -2   7   4       55.24       52.14      2.98 o 
  -1   7   4      260.16      261.94      5.98 o 
   0   7   4     1574.66     1609.83     25.26 o 
   1   7   4      323.76      342.92      8.54 o 
   2   7   4     1336.02     1324.14     25.27 o 
   3   7   4      204.70      206.52      8.24 o 
   4   7   4        9.68        9.18      1.71 o 
   5   7   4        0.39       -0.18      1.55 o 
   6   7   4      124.31      110.69      3.90 o 
   7   7   4      601.68      605.51     10.48 o 
   8   7   4       56.04       57.84      3.83 o 
   9   7   4        0.13       -1.34      1.98 o 
  10   7   4       33.89       36.91      3.58 o 
  11   7   4       21.08       21.09      3.98 o 
  12   7   4       51.72       54.44      4.71 o 
  13   7   4       48.20       49.53      6.01 o 
  14   7   4        1.54       -1.67      4.50 o 
 -16   8   4       11.54       20.38      6.64 o 
 -15   8   4        3.94        6.86      3.75 o 
 -14   8   4       50.58       45.72      5.06 o 
 -13   8   4      112.97      118.62      8.68 o 
 -12   8   4      738.26      752.88     16.70 o 
 -11   8   4      212.06      211.93      7.58 o 
 -10   8   4      148.44      151.74      6.32 o 
  -9   8   4        0.98       -0.68      1.95 o 
  -8   8   4       17.81       18.17      2.55 o 
  -7   8   4      133.61      132.85      5.32 o 
  -6   8   4        0.04        1.23      1.13 o 
  -5   8   4      214.27      202.31      7.62 o 
  -4   8   4      103.22      109.94      3.64 o 
  -3   8   4     1272.82     1322.22     25.60 o 
  -2   8   4       23.86       18.63      2.22 o 
  -1   8   4      377.23      375.38      9.60 o 
   0   8   4      271.38      261.23      5.82 o 
   1   8   4       15.99       11.43      2.40 o 
   2   8   4       35.73       37.42      2.39 o 
   3   8   4      388.64      403.60      8.74 o 
   4   8   4      148.48      154.78      5.20 o 
   5   8   4      118.51      100.92      3.87 o 
   6   8   4      112.52      113.42      3.99 o 
   7   8   4       65.42       58.04      3.74 o 
   8   8   4      260.81      255.72      7.05 o 
   9   8   4       17.47       18.26      2.76 o 
  10   8   4        2.71        4.95      2.99 o 
  11   8   4        0.63        1.53      2.52 o 
  12   8   4        1.69       -3.28      3.28 o 
  13   8   4        1.72        4.08      7.27 o 
  14   8   4        0.18        1.84      7.80 o 
 -16   9   4       13.85        8.89      5.66 o 
 -15   9   4       41.25       51.03      7.34 o 
 -14   9   4        8.66       13.38      3.83 o 
 -13   9   4       75.42       87.12      9.50 o 
 -12   9   4      137.99      132.57      7.15 o 
 -11   9   4      100.37      105.59      9.27 o 
 -10   9   4      293.20      289.66      9.45 o 
  -9   9   4       91.10       90.44      6.97 o 
  -8   9   4       48.09       50.69      5.09 o 
  -7   9   4        5.15        0.37      1.76 o 
  -6   9   4        1.88        2.41      1.60 o 
  -5   9   4       92.35       87.44      4.60 o 
  -4   9   4        9.49        9.67      1.72 o 
  -3   9   4      170.42      137.39      5.34 o 
  -2   9   4       23.61       33.93      3.92 o 
  -1   9   4      112.74      103.92      4.02 o 
   0   9   4       11.63       12.79      1.68 o 
   1   9   4        1.39       -0.67      1.64 o 
   2   9   4       14.83       11.36      2.07 o 
   3   9   4        7.83        5.95      1.84 o 
   4   9   4      170.11      166.26      7.27 o 
   5   9   4      204.96      202.53      6.75 o 
   6   9   4      122.09      120.09      5.44 o 
   7   9   4       30.70       28.62      3.23 o 
   8   9   4       10.94       13.87      2.51 o 
   9   9   4       37.07       39.44      3.66 o 
  10   9   4       61.29       61.49      4.46 o 
  11   9   4        0.22       -0.61      3.01 o 
  12   9   4        0.72       -0.79      4.31 o 
  13   9   4        0.35        3.75      4.99 o 
 -15  10   4       26.07       38.74      6.89 o 
 -14  10   4       15.53       19.48      5.78 o 
 -13  10   4        0.28       -1.29      3.35 o 
 -12  10   4       11.25        5.83      3.22 o 
 -11  10   4        0.08       -2.46      2.46 o 
 -10  10   4       48.34       40.74      4.06 o 
  -9  10   4      124.66      117.62      6.99 o 
  -8  10   4      153.12      156.34      7.09 o 
  -7  10   4        3.16        3.12      1.87 o 
  -6  10   4       61.89       53.25      3.42 o 
  -5  10   4       22.46       22.87      3.94 o 
  -4  10   4       46.12       49.05      4.32 o 
  -3  10   4        4.97        6.53      2.13 o 
  -2  10   4       15.73       17.43      2.56 o 
  -1  10   4      515.04      506.45     12.33 o 
   0  10   4      229.03      229.64      7.92 o 
   1  10   4        7.19        7.69      2.20 o 
   2  10   4      879.45      896.03     15.97 o 
   3  10   4      778.42      786.64     14.76 o 
   4  10   4      626.25      637.87     13.00 o 
   5  10   4      109.90      127.12      5.38 o 
   6  10   4       10.51       10.05      2.59 o 
   7  10   4        1.87       -0.12      2.25 o 
   8  10   4      209.78      222.67     10.16 o 
   9  10   4        5.53        4.83      3.05 o 
  10  10   4        0.30       -1.21      2.97 o 
  11  10   4        3.21        3.81      5.89 o 
  12  10   4        1.77        5.31      4.78 o 
 -14  11   4       19.00       19.70      5.80 o 
 -13  11   4       24.90       16.80      6.40 o 
 -12  11   4       10.18       12.58      3.81 o 
 -11  11   4       48.17       54.55      4.91 o 
 -10  11   4        0.72        2.38      2.60 o 
  -9  11   4        1.13        3.70      2.53 o 
  -8  11   4       37.75       39.38      3.72 o 
  -7  11   4       70.85       78.96      4.51 o 
  -6  11   4        1.10        2.38      2.13 o 
  -5  11   4        1.09        0.16      2.19 o 
  -4  11   4       51.92       56.92      3.35 o 
  -3  11   4       31.61       29.03      4.22 o 
  -2  11   4       47.88       49.59      3.91 o 
  -1  11   4       20.36       24.24      5.16 o 
   0  11   4      452.75      447.53     13.87 o 
   1  11   4        5.41        7.16      2.75 o 
   2  11   4        5.75        0.26      1.65 o 
   3  11   4       50.33       59.42      3.57 o 
   4  11   4      149.24      139.75      6.15 o 
   5  11   4       23.49       26.80      4.21 o 
   6  11   4        9.69        5.76      2.52 o 
   7  11   4       66.56       69.42      5.01 o 
   8  11   4       14.20       20.03      3.69 o 
   9  11   4       25.48       26.45      4.14 o 
  10  11   4        7.86       13.49      4.35 o 
  11  11   4        0.25       -3.93      3.93 o 
 -13  12   4        0.04       -4.23      4.23 o 
 -12  12   4       78.69       89.67      8.03 o 
 -11  12   4        3.62       12.65      4.14 o 
 -10  12   4       87.68       81.53      5.69 o 
  -9  12   4       36.49       30.87      3.67 o 
  -8  12   4        0.18        4.66      2.71 o 
  -7  12   4        1.25        0.44      2.40 o 
  -6  12   4       87.76       79.14      4.66 o 
  -5  12   4       44.73       41.35      3.35 o 
  -4  12   4       69.54       73.40      3.88 o 
  -3  12   4       20.62       29.17      4.04 o 
  -2  12   4       45.00       46.38      4.53 o 
  -1  12   4        0.12       -1.89      1.89 o 
   0  12   4        1.33        3.58      4.27 o 
   1  12   4       67.62       67.69      5.41 o 
   2  12   4       40.97       47.25      4.88 o 
   3  12   4      107.47      110.50      4.68 o 
   4  12   4       27.11       25.90      3.06 o 
   5  12   4        5.51        4.74      2.48 o 
   6  12   4       57.75       56.90      4.47 o 
   7  12   4        3.97       -0.11      2.66 o 
   8  12   4        4.35       -0.14      2.92 o 
   9  12   4        7.40        7.74      4.14 o 
  10  12   4        2.87        2.27      4.26 o 
 -12  13   4        0.27       -3.70      3.70 o 
 -11  13   4        5.53        3.91      4.87 o 
 -10  13   4       66.74       80.76     11.51 o 
  -9  13   4       75.65       68.93      5.66 o 
  -8  13   4        0.01        1.78      2.77 o 
  -7  13   4        4.26        1.93      2.61 o 
  -6  13   4       18.18       14.22      2.88 o 
  -5  13   4       18.00       14.91      3.74 o 
  -4  13   4       15.63       15.76      3.22 o 
  -3  13   4       73.10       66.92      6.67 o 
  -2  13   4       22.01       19.48      4.08 o 
  -1  13   4        7.16        7.19      3.43 o 
   0  13   4       38.74       41.17      4.59 o 
   1  13   4        8.64        8.99      3.36 o 
   2  13   4        7.70        8.63      2.27 o 
   3  13   4       26.72       24.42      3.04 o 
   4  13   4       66.28       60.86      4.59 o 
   5  13   4       28.89       37.01      3.69 o 
   6  13   4        1.14       -2.79      2.87 o 
   7  13   4       16.22       16.34      3.79 o 
   8  13   4        1.06        2.93      3.42 o 
   9  13   4        1.23        3.20      7.27 o 
 -10  14   4       20.56       19.29      4.78 o 
  -9  14   4        0.04        1.63      3.54 o 
  -8  14   4        8.81       13.75      3.87 o 
  -7  14   4       28.71       38.05      9.00 o 
  -6  14   4        6.78        8.27      2.96 o 
  -5  14   4       36.88       27.49      3.28 o 
  -4  14   4        3.92       -0.19      2.12 o 
  -3  14   4        7.85        4.09      4.61 o 
  -2  14   4        5.08        4.21      2.45 o 
  -1  14   4       13.75       15.69      4.10 o 
   0  14   4       16.23       17.33      4.31 o 
   1  14   4        1.10       -2.01      2.94 o 
   2  14   4       17.95       17.46      3.96 o 
   3  14   4       20.12       15.44      4.13 o 
   4  14   4       80.39       78.58      5.24 o 
   5  14   4       15.28       18.82      3.88 o 
   6  14   4       41.21       45.43      5.28 o 
   7  14   4        0.33        0.36      4.36 o 
  -8  15   4        0.48        0.16      4.87 o 
  -7  15   4        0.04        0.07      3.08 o 
  -6  15   4        0.72        3.96      3.05 o 
  -5  15   4        1.62        1.80      3.19 o 
  -4  15   4       65.30       64.96      5.98 o 
  -3  15   4       22.69       26.60      4.99 o 
  -2  15   4        1.72       -3.00      3.07 o 
  -1  15   4        5.48        5.76      3.71 o 
   0  15   4        0.03       -3.19      3.19 o 
   1  15   4       17.72       25.07      5.04 o 
   2  15   4       77.68       75.73      4.49 o 
   3  15   4       34.16       35.48     10.37 o 
   4  15   4       31.33       40.10     10.23 o 
   5  15   4       21.71       25.37      4.45 o 
  -5  16   4       13.39       15.84      4.32 o 
  -4  16   4       27.95       33.77      3.56 o 
  -3  16   4        0.09        0.59      3.55 o 
  -2  16   4        0.97        3.26      3.81 o 
  -1  16   4        2.18        5.92      4.00 o 
   0  16   4        0.01       -1.45      3.40 o 
   1  16   4        0.67        3.08      3.77 o 
   2  16   4        4.85        3.07      4.17 o 
 -19   1   5        5.67        0.23      3.91 o 
 -18   1   5        0.18       -2.76      4.24 o 
 -17   1   5        5.03        5.16      4.99 o 
 -16   1   5        7.77        7.44      2.11 o 
 -15   1   5        1.19        3.75      1.94 o 
 -14   1   5        4.76        3.81      1.80 o 
 -13   1   5       16.41       10.93      1.88 o 
 -12   1   5     1464.06     1387.90     17.85 o 
 -11   1   5      305.44      291.92      4.69 o 
 -10   1   5       15.39       12.33      1.07 o 
  -9   1   5       17.15       15.30      1.01 o 
  -8   1   5       64.69       61.38      1.62 o 
  -7   1   5      166.50      138.80      2.17 o 
  -6   1   5     1357.39     1528.29     16.65 o 
  -5   1   5       14.92       25.39      1.07 o 
  -4   1   5       36.93       58.63      2.91 o 
  -2   1   5     3664.11     3668.51     76.80 o 
  -1   1   5     8633.28     8324.90    165.42 o 
   0   1   5     4585.33     4237.14     61.98 o 
   1   1   5      285.46      336.48      6.18 o 
   2   1   5        2.59        2.71      0.77 o 
   3   1   5      141.53      148.07      3.58 o 
   4   1   5      879.30      944.60     12.03 o 
   5   1   5      752.77      782.27     10.54 o 
   6   1   5       51.54       63.72      2.40 o 
   7   1   5        4.71        7.43      1.25 o 
   8   1   5       56.93       57.37      2.82 o 
   9   1   5      117.70       96.15      3.91 o 
  10   1   5      111.46       93.20      3.98 o 
  11   1   5      174.10      167.24      5.05 o 
  12   1   5       29.35       38.12      4.45 o 
  13   1   5       28.41       28.27      3.50 o 
  14   1   5        7.04        3.50      2.57 o 
  15   1   5        9.14       15.19      5.53 o 
 -19   2   5        3.05        8.58      8.19 o 
 -18   2   5       14.53       17.94      4.69 o 
 -17   2   5        0.03       -2.57      3.44 o 
 -16   2   5        3.92       -0.37      3.01 o 
 -15   2   5       16.11       14.87      4.02 o 
 -14   2   5       40.31       42.19      2.67 o 
 -13   2   5      274.76      269.07      6.97 o 
 -12   2   5     1088.76     1112.23     13.04 o 
 -11   2   5      421.02      376.13      5.59 o 
 -10   2   5      365.66      357.13      4.85 o 
  -9   2   5        5.05        3.33      0.71 o 
  -8   2   5        1.00        5.40      0.67 o 
  -7   2   5     1294.35     1318.61     13.18 o 
  -6   2   5        7.81       14.95      0.97 o 
  -5   2   5      317.93      321.88      4.27 o 
  -4   2   5     7215.43     7654.16    101.26 o 
  -3   2   5     9931.73    10019.18    205.32 o 
  -2   2   5     1954.11     1854.66     58.62 o 
  -1   2   5        2.25        7.49      1.33 o 
   0   2   5        2.97       15.06      1.02 o 
   1   2   5      107.09      122.34      3.27 o 
   2   2   5      757.27      814.38      9.93 o 
   3   2   5      100.61      131.05      2.61 o 
   4   2   5       66.57       63.18      1.96 o 
   5   2   5       10.38       10.03      0.90 o 
   6   2   5       20.04       15.89      1.19 o 
   7   2   5        0.26        1.38      0.98 o 
   8   2   5       63.25       77.36      2.62 o 
   9   2   5        0.78       -1.06      1.41 o 
  10   2   5       97.99       84.97      3.82 o 
  11   2   5      119.32      125.13      4.64 o 
  12   2   5       33.09       36.54      5.98 o 
  13   2   5        6.30        5.53      3.46 o 
  14   2   5        0.29        1.57      3.71 o 
  15   2   5      135.61      161.76     20.08 o 
 -18   3   5        3.03       -3.95      3.95 o 
 -17   3   5        6.04        7.51      3.61 o 
 -16   3   5        0.00       -0.81      3.70 o 
 -15   3   5       31.35       45.26      4.84 o 
 -14   3   5        5.16        2.92      2.42 o 
 -13   3   5        8.39        2.29      1.88 o 
 -12   3   5      167.12      144.07      7.11 o 
 -11   3   5      264.85      240.52      4.81 o 
 -10   3   5       75.32       73.28      2.98 o 
  -9   3   5       83.90      112.41      2.59 o 
  -8   3   5      760.17      746.32      8.72 o 
  -7   3   5     1291.17     1333.01     13.39 o 
  -6   3   5     2218.48     2391.20     25.42 o 
  -5   3   5     1772.22     1934.45     23.98 o 
  -4   3   5     2440.40     2292.02     34.40 o 
  -3   3   5     1894.39     2046.87     27.35 o 
  -2   3   5      149.30      151.91     10.49 o 
  -1   3   5     9394.12     9460.00    188.82 o 
   0   3   5     1479.32     1618.23     27.82 o 
   1   3   5      131.63      147.96      3.37 o 
   2   3   5      753.01      888.17     11.62 o 
   3   3   5      616.93      688.02      9.59 o 
   4   3   5       21.50       23.43      1.27 o 
   5   3   5      113.81      111.16      2.58 o 
   6   3   5      296.67      332.88      5.65 o 
   7   3   5       18.32       19.40      1.70 o 
   8   3   5       58.91       54.01      2.89 o 
   9   3   5       14.59        9.94      1.74 o 
  10   3   5       20.14       12.55      1.89 o 
  11   3   5       50.20       44.02      3.78 o 
  12   3   5       46.80       40.85      4.31 o 
  13   3   5       22.31       27.77      4.10 o 
  14   3   5        3.91        3.82      3.83 o 
  15   3   5       17.28       32.41      7.81 o 
 -18   4   5       12.71        1.85      4.54 o 
 -17   4   5        6.96       -0.65      4.47 o 
 -16   4   5      117.56      109.06      7.41 o 
 -15   4   5       36.56       35.30      4.13 o 
 -14   4   5       28.67       25.44      2.92 o 
 -13   4   5       14.39       10.81      2.27 o 
 -12   4   5       45.19       44.38      3.04 o 
 -11   4   5        2.94        1.09      1.62 o 
 -10   4   5      672.59      688.67     11.03 o 
  -9   4   5      265.84      258.64      5.40 o 
  -8   4   5      372.46      420.55      6.42 o 
  -7   4   5      589.70      677.86      7.81 o 
  -6   4   5      480.79      516.08      7.74 o 
  -5   4   5      146.57      169.50      5.00 o 
  -4   4   5       13.72        7.46      0.96 o 
  -3   4   5        2.06        3.81      0.98 o 
  -2   4   5      239.27      257.36      4.94 o 
  -1   4   5      643.13      715.47     15.81 o 
   0   4   5      275.55      278.00      8.60 o 
   1   4   5     2387.22     2467.51     29.80 o 
   2   4   5      133.31      155.40      4.01 o 
   3   4   5      579.75      609.64      8.36 o 
   4   4   5      259.23      255.78      4.71 o 
   5   4   5      451.31      406.22      7.42 o 
   6   4   5     1615.55     1486.46     20.19 o 
   7   4   5       14.71        9.17      1.70 o 
   8   4   5      198.77      200.81      4.89 o 
   9   4   5       29.81       23.61      2.26 o 
  10   4   5        2.46        0.21      2.13 o 
  11   4   5        0.54       -0.12      2.15 o 
  12   4   5        0.14        1.10      2.76 o 
  13   4   5       58.58       59.06      5.29 o 
  14   4   5        7.10        5.69      4.18 o 
  15   4   5       41.29       34.87      8.45 o 
 -18   5   5        3.78        3.40      6.40 o 
 -17   5   5        1.35        1.62      3.71 o 
 -16   5   5      123.26      113.63      7.71 o 
 -15   5   5        9.77       10.79      2.93 o 
 -14   5   5        0.93       -1.96      1.96 o 
 -13   5   5      163.95      166.80      5.42 o 
 -12   5   5      188.69      184.77      5.41 o 
 -11   5   5      571.84      580.16     10.15 o 
 -10   5   5      542.07      533.51      9.27 o 
  -9   5   5       82.63       92.35      3.78 o 
  -8   5   5      247.48      234.57      5.84 o 
  -7   5   5        1.66        3.79      1.26 o 
  -6   5   5        0.10        1.87      1.48 o 
  -5   5   5        0.87        3.12      1.06 o 
  -4   5   5       42.91       35.44      3.22 o 
  -3   5   5      178.60      203.64      3.75 o 
  -2   5   5      901.28     1030.04     19.17 o 
  -1   5   5     2883.89     3073.86     96.39 o 
   0   5   5    10174.97    10843.04    228.20 o 
   1   5   5     8127.19     8473.60    109.46 o 
   2   5   5      494.85      489.62      8.72 o 
   3   5   5      182.93      195.63      5.00 o 
   4   5   5       68.14       50.79      3.51 o 
   5   5   5      419.00      356.22      7.26 o 
   6   5   5        9.41       14.62      2.15 o 
   7   5   5      404.55      388.21      6.97 o 
   8   5   5        3.05        3.78      1.51 o 
   9   5   5        2.61        2.22      1.81 o 
  10   5   5        7.21        6.57      2.11 o 
  11   5   5       40.84       36.58      3.63 o 
  12   5   5      154.71      186.32      7.98 o 
  13   5   5        3.90        5.61      3.26 o 
  14   5   5       20.22       23.30      7.60 o 
 -17   6   5      110.40      130.94     10.42 o 
 -16   6   5       40.19       47.93      9.23 o 
 -15   6   5       69.73       66.72      4.81 o 
 -14   6   5        2.78        4.54      2.53 o 
 -13   6   5        0.28        6.65      2.42 o 
 -12   6   5       37.32       51.88      3.69 o 
 -11   6   5      139.14      119.17      4.76 o 
 -10   6   5      125.85      101.64      4.30 o 
  -9   6   5      224.11      204.72      6.36 o 
  -8   6   5        7.75        6.14      2.02 o 
  -7   6   5       45.41       51.92      4.61 o 
  -6   6   5       91.59       68.41      8.36 o 
  -5   6   5      105.23      131.30      5.23 o 
  -4   6   5      305.43      279.70      5.75 o 
  -3   6   5     1020.43     1070.32     25.17 o 
  -2   6   5     1005.05     1089.64     17.96 o 
  -1   6   5       92.78      117.23      9.04 o 
   0   6   5     2192.03     2213.64     39.62 o 
   1   6   5        1.41        5.74      0.97 o 
   2   6   5     1010.44     1092.50     15.96 o 
   3   6   5       40.46       46.12      2.76 o 
   4   6   5      530.34      520.60     21.67 o 
   5   6   5     1405.51     1359.67     18.90 o 
   6   6   5       18.93       27.20      2.34 o 
   7   6   5        0.00        0.95      1.64 o 
   8   6   5      244.94      219.72      6.30 o 
   9   6   5        2.54       -1.58      1.90 o 
  10   6   5       13.48       10.71      2.29 o 
  11   6   5       13.78       16.15      3.33 o 
  12   6   5        2.88        8.78      2.93 o 
  13   6   5       18.33       15.32      4.04 o 
  14   6   5       49.55       54.91      9.28 o 
 -17   7   5       60.27       52.18      9.41 o 
 -16   7   5      160.62      185.97     16.02 o 
 -15   7   5      161.86      181.08      7.27 o 
 -14   7   5       61.95       65.10      4.67 o 
 -13   7   5       44.36       44.08      3.81 o 
 -12   7   5      233.97      252.31      8.26 o 
 -11   7   5      185.48      175.02      6.63 o 
 -10   7   5       21.69       17.70      2.83 o 
  -9   7   5        2.69       -0.38      2.32 o 
  -8   7   5      346.17      326.07     10.29 o 
  -7   7   5      436.81      436.13      9.46 o 
  -6   7   5      112.82      113.07      6.14 o 
  -5   7   5      362.39      350.29      7.69 o 
  -4   7   5     2223.50     2146.05     32.00 o 
  -3   7   5       18.37       22.47      2.52 o 
  -2   7   5       66.59       60.71      3.26 o 
  -1   7   5     2586.02     2538.97     45.12 o 
   0   7   5      825.34      805.04     16.36 o 
   1   7   5      183.67      176.63      4.09 o 
   2   7   5      363.34      433.06      8.31 o 
   3   7   5     1458.24     1428.38     20.75 o 
   4   7   5     1859.83     1822.26     26.25 o 
   5   7   5      184.68      170.43      5.27 o 
   6   7   5       29.95       29.03      2.38 o 
   7   7   5      221.12      203.88      6.98 o 
   8   7   5        9.99        8.01      2.71 o 
   9   7   5        2.88       -0.88      2.00 o 
  10   7   5        3.54        1.65      2.34 o 
  11   7   5       72.35       82.52      5.29 o 
  12   7   5      102.21      100.26      8.41 o 
  13   7   5        7.01        6.98      5.19 o 
  14   7   5       11.89       20.97      7.67 o 
 -16   8   5        0.67        3.37      3.83 o 
 -15   8   5       24.44       25.61      4.52 o 
 -14   8   5      208.95      232.79      9.22 o 
 -13   8   5      150.08      150.59      7.50 o 
 -12   8   5       50.35       53.22      4.72 o 
 -11   8   5        4.32       -0.43      2.29 o 
 -10   8   5       41.27       30.08      3.43 o 
  -9   8   5       90.74       77.45      4.60 o 
  -8   8   5        0.01        3.15      1.91 o 
  -7   8   5        0.01        4.36      1.73 o 
  -6   8   5      622.07      645.69     11.53 o 
  -5   8   5      394.39      408.93     15.45 o 
  -4   8   5      145.29      160.15      4.26 o 
  -3   8   5     1848.19     1880.86     35.18 o 
  -2   8   5      346.91      369.68      7.94 o 
  -1   8   5       30.20       32.50      3.12 o 
   0   8   5      118.82      127.57      5.14 o 
   1   8   5     1389.28     1428.71     20.16 o 
   2   8   5     1280.80     1341.86     22.21 o 
   3   8   5      539.22      588.51     11.71 o 
   4   8   5      172.06      185.13      4.83 o 
   5   8   5      389.76      385.08      7.95 o 
   6   8   5        8.19        7.04      1.76 o 
   7   8   5        1.47        1.52      1.81 o 
   8   8   5       24.62       25.83      2.98 o 
   9   8   5        3.17        1.55      2.20 o 
  10   8   5        9.98       10.85      2.81 o 
  11   8   5       26.37       37.15      4.03 o 
  12   8   5        9.66        9.54      4.35 o 
  13   8   5        4.16        9.12      7.72 o 
 -16   9   5       25.84       25.82      6.60 o 
 -15   9   5        0.28       -3.85      3.88 o 
 -14   9   5       86.25       98.48      6.83 o 
 -13   9   5       31.18       40.66      4.77 o 
 -12   9   5        5.35        8.73      3.20 o 
 -11   9   5        0.80       -2.12      2.40 o 
 -10   9   5        4.23        3.27      2.38 o 
  -9   9   5       80.07       86.13      4.90 o 
  -8   9   5       13.03        4.75      2.04 o 
  -7   9   5      119.69      103.16      4.60 o 
  -6   9   5        0.34        4.38      1.70 o 
  -5   9   5      353.24      361.80      8.82 o 
  -4   9   5      421.78      398.35      7.98 o 
  -3   9   5      868.60      871.19     20.08 o 
  -2   9   5      185.69      166.90      6.02 o 
  -1   9   5       68.66       55.59      3.53 o 
   0   9   5      142.71      149.95      5.52 o 
   1   9   5      249.78      243.43      5.75 o 
   2   9   5       19.98       19.88      3.01 o 
   3   9   5      233.52      193.73      5.80 o 
   4   9   5      298.50      289.10      7.61 o 
   5   9   5      103.14       98.16      4.90 o 
   6   9   5       33.44       34.35      2.60 o 
   7   9   5        4.71        4.21      1.99 o 
   8   9   5       22.00       24.36      2.96 o 
   9   9   5       23.55       21.49      4.75 o 
  10   9   5        0.04       -1.96      2.31 o 
  11   9   5        5.07       -2.86      3.42 o 
  12   9   5       10.73       14.51      5.47 o 
 -15  10   5        0.01        3.08      6.62 o 
 -14  10   5       26.96       25.75      5.34 o 
 -13  10   5      285.60      333.58     14.57 o 
 -12  10   5        8.22        3.14      3.08 o 
 -11  10   5        5.81        5.41      2.84 o 
 -10  10   5        0.01        1.13      2.37 o 
  -9  10   5       13.80       18.67      2.96 o 
  -8  10   5        1.45        1.04      2.02 o 
  -7  10   5        0.90       -0.59      1.77 o 
  -6  10   5       99.15       98.93      4.72 o 
  -5  10   5       40.80       37.07      4.22 o 
  -4  10   5      146.48      132.28      4.71 o 
  -3  10   5      519.82      510.93     12.47 o 
  -2  10   5        1.00       -0.01      1.93 o 
  -1  10   5       57.69       56.52     10.36 o 
   0  10   5       12.15       17.42      2.61 o 
   1  10   5        1.78        2.85      1.41 o 
   2  10   5       10.15       11.75      2.13 o 
   3  10   5       64.92       72.24      3.91 o 
   4  10   5       13.93       12.42      3.69 o 
   5  10   5        2.31        1.28      2.12 o 
   6  10   5       13.24       19.33      3.19 o 
   7  10   5       14.25       15.45      3.05 o 
   8  10   5      138.53      139.96      7.18 o 
   9  10   5       22.98       28.13      6.46 o 
  10  10   5       51.85       55.75     12.03 o 
  11  10   5       43.54       61.42      7.50 o 
  12  10   5        0.07        2.60      4.85 o 
 -14  11   5       33.25       33.75      6.39 o 
 -13  11   5        0.98        5.14      3.99 o 
 -12  11   5       70.54       81.39      6.06 o 
 -11  11   5        5.89       11.08      3.27 o 
 -10  11   5        1.34       -1.63      2.40 o 
  -9  11   5        3.49        2.69      2.52 o 
  -8  11   5       30.24       35.03      3.45 o 
  -7  11   5      116.92      112.86      8.60 o 
  -6  11   5       45.40       49.63      4.88 o 
  -5  11   5       44.10       36.98      2.99 o 
  -4  11   5       21.32       22.23      2.22 o 
  -3  11   5        5.13        5.98      2.80 o 
  -2  11   5       17.61       12.24      2.60 o 
  -1  11   5        2.79        1.13      1.79 o 
   0  11   5       58.44       61.32      5.14 o 
   1  11   5      324.99      321.95      8.04 o 
   2  11   5      134.35      125.25      4.84 o 
   3  11   5      106.16      111.09      5.48 o 
   4  11   5        7.59        3.02      2.29 o 
   5  11   5       78.33       78.83      7.49 o 
   6  11   5        1.13        0.78      2.27 o 
   7  11   5        8.28        8.42      2.97 o 
   8  11   5       30.20       35.23      4.30 o 
   9  11   5      102.59       96.15      7.28 o 
  10  11   5       25.62       18.55      5.09 o 
  11  11   5        1.58        8.97      7.35 o 
 -13  12   5       63.03       70.13      7.67 o 
 -12  12   5        6.65       13.29      4.80 o 
 -11  12   5      147.52      153.06     11.58 o 
 -10  12   5       45.99       49.50      4.64 o 
  -9  12   5       16.28       15.09      3.38 o 
  -8  12   5        0.00       -1.45      2.31 o 
  -7  12   5        2.34        4.47      4.24 o 
  -6  12   5        8.22       11.37      2.60 o 
  -5  12   5        3.77        6.53      2.14 o 
  -4  12   5        0.14        1.02      1.67 o 
  -3  12   5      119.90      134.70     18.18 o 
  -2  12   5       93.04       85.20      6.87 o 
  -1  12   5        6.74        8.29      2.85 o 
   0  12   5       49.45       48.33      8.76 o 
   1  12   5        1.09        2.84      2.90 o 
   2  12   5       10.91        6.92      2.13 o 
   3  12   5       47.01       36.77      5.31 o 
   4  12   5      101.48       98.47      5.05 o 
   5  12   5       96.52      100.87      5.55 o 
   6  12   5       51.76       58.04      4.74 o 
   7  12   5        0.57       -2.12      2.67 o 
   8  12   5        1.75        4.76      3.35 o 
   9  12   5        4.97        4.62      4.14 o 
  10  12   5        2.86        3.77      4.52 o 
 -12  13   5       15.78       17.19      5.01 o 
 -11  13   5        0.00        0.19      3.80 o 
 -10  13   5       60.05       83.45      7.09 o 
  -9  13   5       33.69       27.98      4.96 o 
  -8  13   5       48.39       47.01      4.48 o 
  -7  13   5       28.96       27.46      3.61 o 
  -6  13   5        0.94       -0.83      2.57 o 
  -5  13   5      299.67      365.63      9.83 o 
  -4  13   5       31.05       37.76      3.03 o 
  -3  13   5       85.24       78.83      6.17 o 
  -2  13   5      210.68      214.21      7.79 o 
  -1  13   5      233.57      234.67     11.54 o 
   0  13   5      127.72      112.46     12.46 o 
   1  13   5        0.87        0.47      2.88 o 
   2  13   5       35.28       40.97      3.39 o 
   3  13   5        0.25        5.08      2.35 o 
   4  13   5        6.93        4.98      2.69 o 
   5  13   5        1.03        0.72      2.68 o 
   6  13   5       52.00       80.42      7.01 o 
   7  13   5       17.82       20.66      4.11 o 
   8  13   5       18.35       17.46      4.77 o 
 -10  14   5        1.47        1.89      3.66 o 
  -9  14   5        9.31        8.25      6.49 o 
  -8  14   5        2.64        1.06      3.17 o 
  -7  14   5        5.21        5.32      2.92 o 
  -6  14   5       29.90       29.13      3.55 o 
  -5  14   5        6.60        6.23      4.79 o 
  -4  14   5        0.95        1.30      2.03 o 
  -3  14   5       48.06       46.32      5.95 o 
  -2  14   5        5.78        1.24      3.59 o 
  -1  14   5       44.30       27.24      4.96 o 
   0  14   5       45.35       56.90      6.41 o 
   1  14   5        3.25        2.62      3.18 o 
   2  14   5        1.50        0.90      2.15 o 
   3  14   5        0.02        1.94      2.41 o 
   4  14   5       11.31       12.11      3.04 o 
   5  14   5        0.21       -2.99      3.56 o 
   6  14   5       11.72       17.33      4.28 o 
   7  14   5       16.74        9.90      4.19 o 
  -8  15   5        0.01       -1.31      5.76 o 
  -7  15   5       15.22       14.36      3.68 o 
  -6  15   5        0.20       -1.90      2.69 o 
  -5  15   5        0.12       -1.34      3.99 o 
  -4  15   5       14.34       19.44      5.20 o 
  -3  15   5       33.73       26.70      3.69 o 
  -2  15   5       19.91       11.08      4.29 o 
  -1  15   5        2.19        6.11      3.96 o 
   0  15   5       10.58       12.45      4.48 o 
   1  15   5       16.31       16.29      4.97 o 
   2  15   5       18.63       21.06      3.25 o 
   3  15   5        1.13        1.42      2.68 o 
   4  15   5        3.96        2.15      3.07 o 
   5  15   5       16.49       13.08      4.97 o 
  -5  16   5       61.96       56.87      4.56 o 
  -4  16   5       60.77       64.80      5.25 o 
  -3  16   5       35.66       33.24      5.74 o 
  -2  16   5       13.02       20.46      4.98 o 
  -1  16   5        1.42        3.05      3.86 o 
   0  16   5        0.01       -1.45      3.70 o 
   1  16   5        7.66        7.06      4.34 o 
 -18   0   6        1.77       -3.15      3.15 o 
 -17   0   6        0.01        0.24      4.69 o 
 -16   0   6       13.94        7.82      3.69 o 
 -15   0   6       89.02       76.71      8.74 o 
 -14   0   6       10.79       17.74      3.14 o 
 -13   0   6     1924.94     1934.75     41.44 o 
 -12   0   6        1.81       11.84      2.41 o 
 -11   0   6      270.48      249.90      6.86 o 
 -10   0   6       46.53       46.78      2.62 o 
  -9   0   6        0.65        1.98      1.07 o 
  -8   0   6      279.64      283.72      5.42 o 
  -7   0   6        0.53       -0.78      0.78 o 
  -6   0   6      685.51      768.47     12.63 o 
  -5   0   6     1963.11     2092.49     36.38 o 
  -4   0   6      131.89      181.00      6.91 o 
  -3   0   6     1339.16     1516.60     44.95 o 
  -1   0   6       71.48       48.51      1.96 o 
   0   0   6     8108.24     7298.72    206.34 o 
   1   0   6      225.94      275.69     10.59 o 
   2   0   6      644.78      712.46     13.96 o 
   3   0   6       87.38      142.49      6.03 o 
   4   0   6      238.92      301.56      6.68 o 
   5   0   6      118.80      136.98      4.37 o 
   6   0   6      462.23      451.92      9.56 o 
   7   0   6        0.20        0.44      1.61 o 
   8   0   6      619.78      490.85     12.65 o 
   9   0   6       38.39       28.73      3.47 o 
  10   0   6      259.51      233.35     13.51 o 
  11   0   6      172.68      159.03      8.90 o 
  12   0   6        0.73        0.89      2.69 o 
  13   0   6       59.65       75.29     13.55 o 
  14   0   6        0.01       -1.53      3.96 o 
  15   0   6       10.53        2.26      5.30 o 
 -19   1   6        0.28       -3.51      3.51 o 
 -18   1   6        0.22       -1.77      3.50 o 
 -17   1   6       18.05       16.00      4.05 o 
 -16   1   6        2.25        1.06      2.00 o 
 -15   1   6        0.10       -0.95      1.71 o 
 -14   1   6      512.72      516.67      9.53 o 
 -13   1   6      171.68      176.02      4.82 o 
 -12   1   6      909.16      883.40     14.76 o 
 -11   1   6      126.53      114.85      2.92 o 
 -10   1   6      178.70      169.05      3.08 o 
  -9   1   6       63.06       59.36      1.77 o 
  -8   1   6      317.05      370.92      4.42 o 
  -7   1   6        1.15        9.82      0.81 o 
  -6   1   6       68.08      121.84      3.02 o 
  -5   1   6     1053.08     1086.50     22.86 o 
  -4   1   6     4028.24     3995.68     67.90 o 
  -3   1   6      738.07      724.08     15.92 o 
  -2   1   6      418.09      366.70      7.26 o 
  -1   1   6      446.50      449.77      6.72 o 
   0   1   6     1529.91     1501.67     25.95 o 
   1   1   6     1401.26     1463.56     29.96 o 
   2   1   6        4.45        5.73      0.92 o 
   3   1   6     1903.12     2061.15     26.06 o 
   4   1   6      293.84      288.04      4.92 o 
   5   1   6       24.05       38.10      1.86 o 
   6   1   6       85.13       90.91      2.85 o 
   7   1   6        1.77        4.32      1.38 o 
   8   1   6       67.91       57.61      2.90 o 
   9   1   6       75.46       63.78      3.58 o 
  10   1   6        0.45        0.30      1.85 o 
  11   1   6       47.37       66.37      4.38 o 
  12   1   6       27.01       34.36      3.59 o 
  13   1   6        4.33        5.64      2.85 o 
  14   1   6       38.79       40.65      5.22 o 
  15   1   6       11.03        3.36      5.78 o 
 -19   2   6        4.72       -3.84      3.84 o 
 -18   2   6        5.54       -0.20      3.87 o 
 -17   2   6       34.22       30.19      4.95 o 
 -16   2   6       55.48       63.58      5.19 o 
 -15   2   6       66.46       51.84      5.96 o 
 -14   2   6        0.75       -1.48      1.48 o 
 -13   2   6       91.98       88.06      3.38 o 
 -12   2   6       14.92       11.64      1.67 o 
 -11   2   6      805.72      743.05     10.27 o 
 -10   2   6       43.70       50.32      1.89 o 
  -9   2   6       62.70       55.55      1.59 o 
  -8   2   6       82.80      106.25      1.93 o 
  -7   2   6       66.56       86.66      2.01 o 
  -6   2   6      535.85      584.72      7.07 o 
  -5   2   6     1547.35     1622.86     22.26 o 
  -4   2   6     2637.69     2654.12     35.23 o 
  -3   2   6     3996.17     3877.93     65.75 o 
  -2   2   6      526.06      572.79      9.27 o 
  -1   2   6      800.13      928.67     12.88 o 
   0   2   6      184.41      193.93      4.25 o 
   1   2   6       28.13       57.20      1.78 o 
   2   2   6      979.54     1135.75     14.54 o 
   3   2   6       28.97       18.86      1.20 o 
   4   2   6      334.95      379.25      5.49 o 
   5   2   6      138.22      134.03      3.31 o 
   6   2   6      323.68      330.24      4.92 o 
   7   2   6       11.71       24.46      1.59 o 
   8   2   6       57.41       49.90      3.19 o 
   9   2   6        1.42       -0.91      1.54 o 
  10   2   6        3.32       -0.11      1.85 o 
  11   2   6       11.33       13.92      2.52 o 
  12   2   6       98.86      119.05      8.90 o 
  13   2   6        0.00       -4.35      4.35 o 
  14   2   6       43.80       51.11      5.96 o 
  15   2   6       20.27       34.84      7.57 o 
 -19   3   6        0.22       -4.06      4.16 o 
 -18   3   6        0.29       -3.64      3.64 o 
 -17   3   6       17.69       11.21      5.11 o 
 -16   3   6        0.55       -3.03      3.45 o 
 -15   3   6       51.08       50.96      5.08 o 
 -14   3   6        4.65        3.61      2.42 o 
 -13   3   6       26.82       23.43      2.56 o 
 -12   3   6        7.32        6.15      1.50 o 
 -11   3   6       91.49       74.68      2.79 o 
 -10   3   6      768.21      773.57     10.64 o 
  -9   3   6        3.41        0.41      0.75 o 
  -8   3   6      363.21      361.74      5.10 o 
  -7   3   6      783.01      717.94      8.75 o 
  -6   3   6      889.74      946.29     11.74 o 
  -5   3   6       32.28       51.90      2.83 o 
  -4   3   6      972.48     1016.26     14.26 o 
  -3   3   6     1562.06     1682.38     38.26 o 
  -2   3   6     6143.76     6131.29    127.34 o 
  -1   3   6     5755.02     5921.62    138.28 o 
   0   3   6     1102.10     1278.98     17.74 o 
   1   3   6     3814.18     3859.95     46.12 o 
   2   3   6      122.64      146.73      2.87 o 
   3   3   6       20.26       27.20      1.26 o 
   4   3   6       75.91       73.94      2.53 o 
   5   3   6      106.68       98.47      2.78 o 
   6   3   6      668.14      693.58      9.83 o 
   7   3   6      355.23      368.38      6.44 o 
   8   3   6      207.35      205.56      4.68 o 
   9   3   6       10.34        8.07      1.73 o 
  10   3   6       68.43       60.95      3.09 o 
  11   3   6      142.03      139.15      6.04 o 
  12   3   6       19.11       17.69      3.58 o 
  13   3   6        0.55       -2.96      3.39 o 
  14   3   6       25.92       29.14      5.31 o 
 -18   4   6        0.07       -3.62      3.62 o 
 -17   4   6       52.09       53.73      8.29 o 
 -16   4   6        5.05        6.19      3.47 o 
 -15   4   6       33.18       34.08      4.47 o 
 -14   4   6       50.67       50.12      3.51 o 
 -13   4   6      492.32      502.65      9.63 o 
 -12   4   6      531.74      556.83     10.01 o 
 -11   4   6      316.01      366.57      7.35 o 
 -10   4   6       27.93       24.12      2.13 o 
  -9   4   6       31.60       30.75      2.24 o 
  -8   4   6      220.25      188.21      4.62 o 
  -7   4   6        0.92        9.85      1.25 o 
  -6   4   6     3058.52     3268.22     52.17 o 
  -5   4   6      526.85      518.37     10.16 o 
  -4   4   6      277.85      366.29      5.96 o 
  -3   4   6      310.49      319.49      5.03 o 
  -2   4   6       62.30       83.15      1.95 o 
  -1   4   6     3251.59     3421.67     49.09 o 
   0   4   6      322.70      328.40      4.63 o 
   1   4   6     1125.46     1231.93     15.78 o 
   2   4   6      619.40      662.61      9.52 o 
   3   4   6      131.77      135.37      2.94 o 
   4   4   6      524.07      491.27      9.13 o 
   5   4   6      853.61      799.23     12.79 o 
   6   4   6     3434.95     3221.74     40.72 o 
   7   4   6      331.34      339.01      9.13 o 
   8   4   6       54.04       49.70      3.31 o 
   9   4   6       24.95       21.58      2.32 o 
  10   4   6        0.27       -0.51      1.81 o 
  11   4   6        3.01        0.14      2.25 o 
  12   4   6        3.80        3.60      3.08 o 
  13   4   6       38.57       34.78      4.54 o 
  14   4   6       93.98       97.94     11.38 o 
 -18   5   6       36.01       34.84      6.70 o 
 -17   5   6       55.07       74.22      8.01 o 
 -16   5   6       41.02       32.73      7.30 o 
 -15   5   6        3.80        3.58      2.76 o 
 -14   5   6      129.25      133.15      6.63 o 
 -13   5   6      395.54      411.97      9.94 o 
 -12   5   6      364.09      378.42      8.60 o 
 -11   5   6      236.08      256.95      7.13 o 
 -10   5   6      159.94      138.33      4.66 o 
  -9   5   6      450.83      443.24      8.52 o 
  -8   5   6      183.80      190.23      4.76 o 
  -7   5   6      761.04      821.24     18.14 o 
  -6   5   6      189.54      197.67      4.74 o 
  -5   5   6      408.08      466.59      7.00 o 
  -4   5   6      214.48      211.88      5.26 o 
  -3   5   6     2038.81     2187.81     36.61 o 
  -2   5   6      678.27      710.64     17.09 o 
  -1   5   6      161.43      162.39      4.54 o 
   0   5   6      123.27      148.42      4.37 o 
   1   5   6        0.36        5.31      0.81 o 
   2   5   6       48.19       34.73      2.01 o 
   3   5   6      175.96      183.66      4.98 o 
   4   5   6      544.79      542.09     10.80 o 
   5   5   6     1234.83     1148.71     16.49 o 
   6   5   6      189.70      162.47      4.70 o 
   7   5   6       16.61       16.34      2.03 o 
   8   5   6       27.53       24.57      2.24 o 
   9   5   6       11.41       10.82      2.00 o 
  10   5   6      102.95       78.69      6.79 o 
  11   5   6        8.15       14.05      2.97 o 
  12   5   6       15.66        8.53      3.02 o 
  13   5   6        6.41        6.37      4.10 o 
  14   5   6       32.03       20.86      7.26 o 
 -18   6   6        5.08        2.01      6.26 o 
 -17   6   6       47.26       54.16      7.35 o 
 -16   6   6        3.15        3.32      3.26 o 
 -15   6   6        0.62       -2.37      2.37 o 
 -14   6   6       10.19       10.70      2.72 o 
 -13   6   6       20.78       24.13      2.97 o 
 -12   6   6      125.58      129.76      6.27 o 
 -11   6   6      108.45       91.85      4.35 o 
 -10   6   6      118.84       81.27      3.88 o 
  -9   6   6       27.87       28.90      2.87 o 
  -8   6   6       21.61       22.21      2.63 o 
  -7   6   6      605.44      598.65     16.86 o 
  -6   6   6      666.05      630.45     21.81 o 
  -5   6   6      164.32      160.49      6.15 o 
  -4   6   6     1584.19     1464.58     30.11 o 
  -3   6   6     1906.53     1889.72     28.40 o 
  -2   6   6      509.94      441.38     17.99 o 
  -1   6   6      368.39      371.82     15.18 o 
   0   6   6       94.82      106.46      3.71 o 
   1   6   6      719.23      757.85     18.07 o 
   2   6   6      303.24      320.23      6.13 o 
   3   6   6       13.50       23.90      6.52 o 
   4   6   6      144.47      132.68      3.97 o 
   5   6   6        1.13        8.51      2.56 o 
   6   6   6      469.59      483.91      8.89 o 
   7   6   6      123.75      110.38      4.45 o 
   8   6   6        6.95        5.60      2.00 o 
   9   6   6       15.50       17.52      3.64 o 
  10   6   6       46.55       52.58      3.63 o 
  11   6   6        1.86        0.96      2.84 o 
  12   6   6        0.52        1.88      2.90 o 
  13   6   6       10.08        6.95      6.12 o 
  14   6   6        9.32       10.17      6.74 o 
 -17   7   6       13.88       13.83      7.08 o 
 -16   7   6       30.90       24.02      3.87 o 
 -15   7   6       21.34       27.88      3.70 o 
 -14   7   6        3.17        1.48      2.57 o 
 -13   7   6        8.05       11.94      2.71 o 
 -12   7   6        0.00       -2.22      2.22 o 
 -11   7   6      158.75      152.97      6.39 o 
 -10   7   6      137.17      114.81      6.71 o 
  -9   7   6       63.75       45.67      3.52 o 
  -8   7   6       49.45       40.57      4.29 o 
  -7   7   6       80.13       92.43      6.34 o 
  -6   7   6      582.57      577.91     11.98 o 
  -5   7   6      600.46      583.42     16.91 o 
  -4   7   6      222.05      188.65      4.62 o 
  -3   7   6      572.33      579.57     16.57 o 
  -2   7   6       14.57       17.80      3.05 o 
  -1   7   6        2.68        7.64      2.51 o 
   0   7   6      812.03      823.99     13.54 o 
   1   7   6       77.17       72.14      3.87 o 
   2   7   6      206.18      216.72      5.92 o 
   3   7   6     3398.43     3240.48     44.11 o 
   4   7   6      458.18      437.55      8.48 o 
   5   7   6      876.91      868.03     18.16 o 
   6   7   6        0.17        0.62      1.55 o 
   7   7   6       30.26       28.98      2.69 o 
   8   7   6       60.16       59.26      4.02 o 
   9   7   6       58.82       50.11      5.94 o 
  10   7   6       55.42       62.22      6.64 o 
  11   7   6       19.03       27.64      3.74 o 
  12   7   6       55.00       82.83     12.42 o 
  13   7   6        0.47       -0.43      4.37 o 
 -17   8   6        4.72       11.48      5.13 o 
 -16   8   6        7.44        5.27      3.29 o 
 -15   8   6        0.15       -1.73      3.26 o 
 -14   8   6        6.78        6.84      6.10 o 
 -13   8   6       12.71       19.33      3.67 o 
 -12   8   6        0.81        0.10      2.50 o 
 -11   8   6        1.89       -0.06      2.21 o 
 -10   8   6      144.24      128.35      5.65 o 
  -9   8   6       15.46       12.62      2.45 o 
  -8   8   6        0.26       -0.87      1.70 o 
  -7   8   6       86.37       97.16      4.23 o 
  -6   8   6        4.83        4.79      1.25 o 
  -5   8   6       70.38       63.09      3.92 o 
  -4   8   6      512.35      516.75      8.58 o 
  -3   8   6       14.17        7.30      3.15 o 
  -2   8   6        0.07       13.11      2.02 o 
  -1   8   6       14.06       14.12      1.74 o 
   0   8   6      356.94      378.10      6.34 o 
   1   8   6     3287.34     3442.40     52.26 o 
   2   8   6     3490.15     3573.04     54.62 o 
   3   8   6      272.24      263.68      5.74 o 
   4   8   6      178.37      185.32      4.99 o 
   5   8   6       23.72       26.18      3.06 o 
   6   8   6       48.24       59.95      3.29 o 
   7   8   6       72.73       73.07      5.16 o 
   8   8   6        4.15        5.40      3.27 o 
   9   8   6       27.66       28.01      3.37 o 
  10   8   6        5.39        7.32      2.73 o 
  11   8   6       10.16       11.02      3.96 o 
  12   8   6       52.96       73.82     11.89 o 
  13   8   6      134.98      133.92     15.95 o 
 -16   9   6       43.94       68.16      8.43 o 
 -15   9   6       65.90       86.16      6.62 o 
 -14   9   6       10.47        3.20      3.38 o 
 -13   9   6       18.74       13.41      3.71 o 
 -12   9   6        0.08       -1.28      4.18 o 
 -11   9   6        0.23       -1.87      2.31 o 
 -10   9   6        9.44       11.04      3.10 o 
  -9   9   6        4.15       -0.28      2.04 o 
  -8   9   6      125.58      129.44      5.53 o 
  -7   9   6       10.26       10.74      2.11 o 
  -6   9   6      148.96      131.46      5.15 o 
  -5   9   6      128.71      121.68      9.61 o 
  -4   9   6       87.08       83.05      3.11 o 
  -3   9   6      926.92      903.65     19.12 o 
  -2   9   6      599.73      558.65     15.34 o 
  -1   9   6       25.52       24.96      2.22 o 
   0   9   6      606.86      567.51     13.16 o 
   1   9   6     1865.54     1860.78     29.75 o 
   2   9   6      552.31      573.30     11.44 o 
   3   9   6       69.85       71.26      3.97 o 
   4   9   6        5.59        2.73      2.01 o 
   5   9   6       68.00       75.06      3.34 o 
   6   9   6      137.15      140.64      4.63 o 
   7   9   6       22.01       22.52      2.75 o 
   8   9   6       19.57       17.30      2.82 o 
   9   9   6       18.87       22.98      3.19 o 
  10   9   6       18.65       23.90      4.08 o 
  11   9   6        0.40       -0.48      3.75 o 
  12   9   6        5.38        5.08      5.09 o 
 -15  10   6      146.57      188.61     28.99 o 
 -14  10   6        2.07       -1.67      3.34 o 
 -13  10   6        0.08       -4.14      4.14 o 
 -12  10   6       19.69       16.25      3.58 o 
 -11  10   6       75.30       64.84      4.97 o 
 -10  10   6       20.39       17.26      3.24 o 
  -9  10   6        0.36        2.83      2.32 o 
  -8  10   6      110.11      106.03      5.14 o 
  -7  10   6       89.19       86.84      4.75 o 
  -6  10   6       59.27       51.14      6.06 o 
  -5  10   6       67.80       65.08      3.64 o 
  -4  10   6      295.82      292.59      7.35 o 
  -3  10   6      128.81      125.01     10.51 o 
  -2  10   6       74.26       93.40      5.62 o 
  -1  10   6       54.91       50.79      5.37 o 
   0  10   6        5.78        6.96      2.23 o 
   1  10   6      315.34      303.21      7.76 o 
   2  10   6       41.43       36.85      2.94 o 
   3  10   6       13.47       13.12      4.27 o 
   4  10   6       11.05       13.13      2.54 o 
   5  10   6       25.68       32.83      3.41 o 
   6  10   6       43.88       36.96      4.43 o 
   7  10   6       46.14       55.72      4.68 o 
   8  10   6        3.34        2.99      2.94 o 
   9  10   6        0.00        1.72      3.07 o 
  10  10   6        2.88        1.60      3.61 o 
  11  10   6        1.83       10.19      6.91 o 
 -15  11   6       61.77       62.04      8.02 o 
 -14  11   6        7.98        8.03      5.05 o 
 -13  11   6       30.83       39.07      7.25 o 
 -12  11   6      165.72      181.22      8.15 o 
 -11  11   6        2.85        0.10      2.71 o 
 -10  11   6       17.93       21.55      3.46 o 
  -9  11   6       12.62        8.52      2.94 o 
  -8  11   6       35.22       37.17      6.42 o 
  -7  11   6      124.65      130.93      5.81 o 
  -6  11   6        8.29        8.44      2.26 o 
  -5  11   6       35.83       39.65      3.08 o 
  -4  11   6        0.12        0.80      1.50 o 
  -3  11   6       16.24       14.05      3.23 o 
  -2  11   6        5.64       14.55      3.04 o 
  -1  11   6      308.56      298.40     10.63 o 
   0  11   6      392.69      386.54     12.78 o 
   1  11   6      363.13      352.42      8.92 o 
   2  11   6       11.80        9.94      2.21 o 
   3  11   6        3.30        1.22      2.10 o 
   4  11   6       22.87       15.76      2.81 o 
   5  11   6        1.02       -0.25      2.28 o 
   6  11   6        3.84        3.55      2.68 o 
   7  11   6        4.19        5.24      4.05 o 
   8  11   6        0.34       -2.09      2.75 o 
   9  11   6        6.77        7.90      3.84 o 
  10  11   6        0.03        0.86      4.16 o 
 -13  12   6        0.02       -2.45      5.51 o 
 -12  12   6       37.06       41.42      5.33 o 
 -11  12   6        9.85        5.60      4.19 o 
 -10  12   6        2.72        3.76      3.21 o 
  -9  12   6       21.50       20.14      3.60 o 
  -8  12   6       53.85       47.91      6.35 o 
  -7  12   6        5.35       11.73      2.78 o 
  -6  12   6        3.14        4.61      2.24 o 
  -5  12   6        0.03        4.75      2.52 o 
  -4  12   6      236.18      248.70      7.02 o 
  -3  12   6       22.38       21.26      4.43 o 
  -2  12   6       73.77       69.02      4.68 o 
  -1  12   6       45.06       44.67      4.63 o 
   0  12   6        4.75        9.01      2.99 o 
   1  12   6       15.21       16.36      3.28 o 
   2  12   6       28.35       25.95      3.04 o 
   3  12   6       87.98       90.84      5.20 o 
   4  12   6       18.56       25.37      3.16 o 
   5  12   6        2.68        3.27      2.58 o 
   6  12   6      265.42      289.31      9.21 o 
   7  12   6       68.55       74.71      5.52 o 
   8  12   6       29.51       31.28      4.84 o 
   9  12   6        0.44        1.13      8.18 o 
 -12  13   6       60.24       57.38      6.91 o 
 -11  13   6       47.22       38.34      5.74 o 
 -10  13   6        0.00       -3.37      3.37 o 
  -9  13   6        3.04        1.54      2.93 o 
  -8  13   6       18.41       22.75      3.67 o 
  -7  13   6        0.04        1.62      2.57 o 
  -6  13   6        0.84        4.48      2.53 o 
  -5  13   6       11.47        9.02      2.48 o 
  -4  13   6       90.45       95.28      6.79 o 
  -3  13   6        8.99        3.64      3.72 o 
  -2  13   6        0.08       -1.36      3.28 o 
  -1  13   6       69.44       71.49      6.96 o 
   0  13   6      109.13      104.71      7.14 o 
   1  13   6        8.69        7.82      2.13 o 
   2  13   6        0.11       -0.50      2.39 o 
   3  13   6       20.31       23.48      3.26 o 
   4  13   6        0.04       -0.65      2.55 o 
   5  13   6        0.06       -0.98      2.72 o 
   6  13   6        2.00        2.85      3.55 o 
   7  13   6        3.08        6.46      3.42 o 
   8  13   6        2.25        2.39      3.97 o 
 -11  14   6       36.55       29.30      5.50 o 
 -10  14   6       24.20       25.35      5.05 o 
  -9  14   6        2.08       -3.11      3.11 o 
  -8  14   6       24.20       31.99      4.37 o 
  -7  14   6       60.84       62.15      4.82 o 
  -6  14   6      174.21      190.00     11.16 o 
  -5  14   6        7.55        7.47      2.54 o 
  -4  14   6        1.07        1.73      2.81 o 
  -3  14   6        1.88        3.37      2.70 o 
  -2  14   6       11.05       13.38      4.32 o 
  -1  14   6        1.32       -2.31      3.11 o 
   0  14   6       21.70       18.99      4.78 o 
   1  14   6       20.15       18.23      2.85 o 
   2  14   6       15.32       18.70      2.99 o 
   3  14   6        3.34        6.75      2.77 o 
   4  14   6       20.39       16.15      3.52 o 
   5  14   6        2.18        0.47      3.67 o 
   6  14   6       42.68       42.79      5.57 o 
  -8  15   6        0.55        8.74      3.55 o 
  -7  15   6       25.02       16.95      3.86 o 
  -6  15   6       77.59       83.86      5.66 o 
  -5  15   6       16.15       16.97      5.86 o 
  -4  15   6       19.97       24.45      5.36 o 
  -3  15   6        0.01        0.46      3.78 o 
  -2  15   6       12.80       15.65      4.80 o 
  -1  15   6       54.83       62.55      7.25 o 
   0  15   6       19.71       17.73      5.11 o 
   1  15   6       36.74       44.86      6.67 o 
   2  15   6       24.08       27.84      5.39 o 
   3  15   6        0.06       -2.56      2.68 o 
   4  15   6        5.13        9.92      3.51 o 
  -5  16   6        5.57        5.45      2.74 o 
  -4  16   6        7.17        4.63      3.09 o 
  -3  16   6        1.63        6.15      4.30 o 
  -2  16   6        9.20       12.59      4.83 o 
  -1  16   6        7.43        7.62      4.55 o 
   0  16   6        3.59       -1.11      3.93 o 
   1  16   6        0.23        1.32      4.15 o 
 -19   1   7        0.24       -2.05      3.72 o 
 -18   1   7        2.46       -1.96      3.47 o 
 -17   1   7        2.09        4.94      2.64 o 
 -16   1   7       38.19       35.36      2.95 o 
 -15   1   7       50.56       48.94      3.03 o 
 -14   1   7       75.72       75.69      3.52 o 
 -13   1   7       26.83       26.60      2.11 o 
 -12   1   7     2447.36     2427.50     29.00 o 
 -11   1   7     2281.17     2254.57     22.44 o 
 -10   1   7      146.52      160.16      2.86 o 
  -9   1   7      315.55      274.23      3.91 o 
  -8   1   7      271.06      263.97      3.62 o 
  -7   1   7       91.20       86.81      1.94 o 
  -6   1   7     1688.77     1799.19     24.54 o 
  -5   1   7       98.35      101.69      3.29 o 
  -4   1   7     4304.18     4681.53    113.81 o 
  -3   1   7        4.78       17.70      1.32 o 
  -2   1   7     1727.97     1824.17     37.37 o 
  -1   1   7     2118.71     2217.75     33.17 o 
   0   1   7       51.36       64.04      3.10 o 
   1   1   7      215.92      183.09      3.81 o 
   2   1   7      495.69      547.61      8.89 o 
   3   1   7      140.14      149.90      3.72 o 
   4   1   7        6.53        0.43      0.83 o 
   5   1   7       11.49       19.00      1.55 o 
   6   1   7       53.48       44.56      2.31 o 
   7   1   7      597.46      581.52     12.97 o 
   8   1   7        0.00       -1.48      1.48 o 
   9   1   7        1.36       -0.68      1.93 o 
  10   1   7      136.04      118.89      5.21 o 
  11   1   7        8.51       10.00      2.72 o 
  12   1   7       23.65       18.52      3.18 o 
  13   1   7        0.88       -0.62      2.34 o 
  14   1   7       16.04        7.52      4.21 o 
 -19   2   7        0.12       -3.94      4.25 o 
 -18   2   7        4.57        1.10      3.73 o 
 -17   2   7        5.82        2.95      3.64 o 
 -16   2   7      166.08      167.26      7.30 o 
 -15   2   7       56.21       55.57      3.58 o 
 -14   2   7        5.04        8.71      1.77 o 
 -13   2   7      271.47      276.19      5.37 o 
 -12   2   7       83.42       74.60      2.70 o 
 -11   2   7     2383.90     2303.41     24.07 o 
 -10   2   7     1111.57     1047.97     11.80 o 
  -9   2   7      292.63      283.32      3.69 o 
  -8   2   7      362.02      379.97      4.91 o 
  -7   2   7       28.99       42.93      1.52 o 
  -6   2   7     3056.04     3280.47     36.77 o 
  -5   2   7      754.25      796.92     14.32 o 
  -4   2   7       30.78       47.93      1.73 o 
  -3   2   7      819.36      823.56     18.33 o 
  -2   2   7      704.37      661.65      9.58 o 
  -1   2   7      254.63      332.06      8.48 o 
   0   2   7      129.99      174.57      3.23 o 
   1   2   7     1579.15     1749.48     18.98 o 
   2   2   7      219.12      269.09      4.71 o 
   3   2   7       59.33       72.42      2.24 o 
   4   2   7      290.24      276.11      4.75 o 
   5   2   7        6.34       10.98      1.24 o 
   6   2   7      321.99      264.30      4.35 o 
   7   2   7       19.41       26.93      2.25 o 
   8   2   7       60.89       52.12      2.94 o 
   9   2   7       46.56       43.30      2.94 o 
  10   2   7       32.48       26.69      2.81 o 
  11   2   7        0.58        2.75      2.19 o 
  12   2   7       17.47       18.18      3.12 o 
  13   2   7       45.67       48.69      5.61 o 
  14   2   7      134.01      128.69     12.37 o 
 -19   3   7       10.04        9.07      4.65 o 
 -18   3   7       15.49        8.23      4.50 o 
 -17   3   7        2.30       -3.64      4.95 o 
 -16   3   7       45.13       42.67      5.85 o 
 -15   3   7        1.96       -0.62      2.71 o 
 -14   3   7       30.46       23.79      2.84 o 
 -13   3   7      107.59      107.23      5.07 o 
 -12   3   7      212.79      215.81      5.74 o 
 -11   3   7      140.90      125.33      3.92 o 
 -10   3   7     1215.88     1153.02     14.79 o 
  -9   3   7      403.53      392.91      5.95 o 
  -8   3   7      500.27      549.78      7.06 o 
  -7   3   7     2356.75     2419.74     27.89 o 
  -6   3   7        1.23        4.97      1.23 o 
  -5   3   7     6853.48     6884.57     89.18 o 
  -4   3   7      444.04      466.93      7.43 o 
  -3   3   7       49.99       67.46      3.47 o 
  -2   3   7       59.46       45.43      1.69 o 
  -1   3   7     1396.37     1369.44     24.06 o 
   0   3   7      344.61      318.37      5.56 o 
   1   3   7      454.90      459.22      6.87 o 
   2   3   7       53.69       59.36      1.74 o 
   3   3   7      116.56      127.77      2.79 o 
   4   3   7      391.31      350.54      5.58 o 
   5   3   7      236.25      230.34      4.76 o 
   6   3   7      297.02      315.29      5.73 o 
   7   3   7      145.96      153.34      4.08 o 
   8   3   7        0.04       -1.45      1.45 o 
   9   3   7       58.29       61.86      3.24 o 
  10   3   7       14.76       16.70      2.81 o 
  11   3   7        8.43        7.68      2.76 o 
  12   3   7        0.05       -2.17      2.91 o 
  13   3   7        0.19       -1.88      3.52 o 
  14   3   7       14.85       12.17      6.57 o 
 -19   4   7        2.88       -3.26      4.34 o 
 -18   4   7        9.45        8.95      4.95 o 
 -17   4   7      102.67      105.64     12.82 o 
 -16   4   7        0.65       -1.33      4.98 o 
 -15   4   7        1.13        0.04      2.43 o 
 -14   4   7        9.45       10.74      2.28 o 
 -13   4   7        0.18       -0.91      1.71 o 
 -12   4   7      181.49      190.25      6.82 o 
 -11   4   7      314.83      304.74      7.14 o 
 -10   4   7      103.08      107.14      4.14 o 
  -9   4   7       69.16       64.50      3.07 o 
  -8   4   7      173.21      165.47      4.28 o 
  -7   4   7      272.89      313.05      5.55 o 
  -6   4   7       58.08       57.84      2.47 o 
  -5   4   7     4410.50     4807.39     63.39 o 
  -4   4   7      336.80      325.70      4.48 o 
  -3   4   7      795.52      711.60     10.15 o 
  -2   4   7      854.05      921.70     14.11 o 
  -1   4   7     2395.00     2730.62     32.87 o 
   0   4   7      260.18      202.28      4.90 o 
   1   4   7        0.01       12.89      3.06 o 
   2   4   7      234.00      246.27      4.63 o 
   3   4   7       97.63       81.84      2.47 o 
   4   4   7      481.22      450.00      8.13 o 
   5   4   7     1506.89     1334.80     18.42 o 
   6   4   7     1347.85     1316.22     18.52 o 
   7   4   7      688.86      675.77     11.20 o 
   8   4   7        0.08       -0.95      1.53 o 
   9   4   7       40.26       32.02      2.89 o 
  10   4   7       26.03       32.01      3.11 o 
  11   4   7        8.91       10.40      2.82 o 
  12   4   7       19.65       21.06      3.85 o 
  13   4   7        1.34       -3.59      3.59 o 
  14   4   7        2.99       10.35      6.37 o 
 -18   5   7        0.81        0.61      4.69 o 
 -17   5   7        0.28       -0.47      4.06 o 
 -16   5   7       13.34       11.09      9.09 o 
 -15   5   7       60.95       66.08      8.28 o 
 -14   5   7       34.92       46.08      3.78 o 
 -13   5   7       55.09       54.66      3.77 o 
 -12   5   7      183.69      181.39      5.76 o 
 -11   5   7       23.31       15.29      2.29 o 
 -10   5   7       14.18       23.86      2.45 o 
  -9   5   7      121.94       96.68      3.66 o 
  -8   5   7      204.99      221.60      5.19 o 
  -7   5   7      281.04      252.17      5.87 o 
  -6   5   7     1044.62     1115.27     18.15 o 
  -5   5   7      344.26      356.75      7.57 o 
  -4   5   7      250.60      251.53      4.51 o 
  -3   5   7      300.64      315.86      5.62 o 
  -2   5   7      415.04      398.78      6.29 o 
  -1   5   7        1.16        5.55      0.88 o 
   0   5   7        0.28        0.53      0.67 o 
   1   5   7      921.83      968.24     15.51 o 
   2   5   7       23.77       26.92      2.39 o 
   3   5   7      963.37      897.97     24.51 o 
   4   5   7      141.71      136.30      6.52 o 
   5   5   7     2056.48     1994.21     29.04 o 
   6   5   7       74.97       73.80      3.56 o 
   7   5   7       34.01       38.53      2.55 o 
   8   5   7        3.72        3.46      1.68 o 
   9   5   7       20.31       23.79      2.49 o 
  10   5   7        7.87        6.78      2.55 o 
  11   5   7       11.53        8.34      2.93 o 
  12   5   7        0.47        1.68      3.45 o 
  13   5   7       26.54       26.12      7.13 o 
 -18   6   7        0.01       -3.46      5.85 o 
 -17   6   7        0.65        0.65      4.58 o 
 -16   6   7        4.72        6.36      3.37 o 
 -15   6   7      122.47      147.06      6.50 o 
 -14   6   7        6.84        2.42      2.41 o 
 -13   6   7      258.93      258.45      7.26 o 
 -12   6   7        1.11       -0.52      1.87 o 
 -11   6   7       13.03        6.68      2.21 o 
 -10   6   7       39.98       35.48      2.77 o 
  -9   6   7       22.89       22.19      2.63 o 
  -8   6   7       28.23       25.56      3.77 o 
  -7   6   7      192.02      183.32      7.74 o 
  -6   6   7       41.74       44.58      3.54 o 
  -5   6   7        8.00       12.96      1.39 o 
  -4   6   7      348.44      391.74      7.63 o 
  -3   6   7      126.18      114.08      3.40 o 
  -2   6   7       26.72       18.59      1.69 o 
  -1   6   7      157.42      166.94      3.65 o 
   0   6   7       61.97       85.90      4.08 o 
   1   6   7      302.87      321.57      8.62 o 
   2   6   7     3201.20     3236.78     43.89 o 
   3   6   7      967.55      992.22     17.52 o 
   4   6   7     1403.93     1310.52     18.37 o 
   5   6   7       62.11       55.28      3.55 o 
   6   6   7      583.37      586.78     10.34 o 
   7   6   7        1.77        0.89      1.71 o 
   8   6   7       32.66       29.30      2.82 o 
   9   6   7        4.95        1.05      2.14 o 
  10   6   7       60.23       68.64      5.71 o 
  11   6   7       11.89        8.31      2.89 o 
  12   6   7        3.86       -1.61      3.13 o 
  13   6   7        4.80        5.50      6.21 o 
 -18   7   7        8.66        2.81      6.51 o 
 -17   7   7       10.66       15.98      9.92 o 
 -16   7   7        3.01        2.95      3.01 o 
 -15   7   7       15.56       18.32      3.35 o 
 -14   7   7        3.01        1.37      2.42 o 
 -13   7   7        0.29        0.05      2.18 o 
 -12   7   7       75.38       68.26      5.11 o 
 -11   7   7      251.46      256.10      7.92 o 
 -10   7   7       34.14       47.88      3.75 o 
  -9   7   7       23.20       10.93      2.33 o 
  -8   7   7       27.95       35.56      3.31 o 
  -7   7   7       13.91       14.61      1.99 o 
  -6   7   7       11.83        7.49      1.55 o 
  -5   7   7        8.79        7.81      3.38 o 
  -4   7   7       47.99       39.79      2.90 o 
  -3   7   7       84.95       57.16      2.11 o 
  -2   7   7      248.63      236.70      8.31 o 
  -1   7   7       15.56       18.10      1.25 o 
   0   7   7      439.47      480.38     10.65 o 
   1   7   7       28.84       39.69      2.15 o 
   2   7   7        8.75        6.12      1.42 o 
   3   7   7      611.63      638.25     10.96 o 
   4   7   7      684.80      669.88     10.81 o 
   5   7   7       70.33       65.86      3.30 o 
   6   7   7        0.66        1.22      1.65 o 
   7   7   7       42.08       44.06      6.20 o 
   8   7   7        0.13       -2.17      2.17 o 
   9   7   7       22.92       20.18      3.12 o 
  10   7   7        7.90        9.09      2.93 o 
  11   7   7       23.04       17.12      4.90 o 
  12   7   7        0.87        5.54      4.34 o 
  13   7   7        1.19        5.53      4.81 o 
 -17   8   7        0.49        1.14      3.89 o 
 -16   8   7       30.66       29.45      4.74 o 
 -15   8   7        5.26        5.52      3.56 o 
 -14   8   7        6.31        3.40      3.30 o 
 -13   8   7        6.13        1.64      2.86 o 
 -12   8   7       14.61       17.70      3.23 o 
 -11   8   7        0.05       -2.28      2.28 o 
 -10   8   7       16.69       15.37      2.85 o 
  -9   8   7       81.76       80.99      4.53 o 
  -8   8   7      544.15      534.53     11.46 o 
  -7   8   7        0.84        1.94      1.40 o 
  -6   8   7       45.74       44.60      2.16 o 
  -5   8   7       70.07       63.18      4.25 o 
  -4   8   7      455.55      453.92      7.56 o 
  -3   8   7      371.39      355.33     12.13 o 
  -2   8   7      335.23      341.97      8.63 o 
  -1   8   7       52.72       54.75      3.07 o 
   0   8   7      128.80      143.89      7.23 o 
   1   8   7        1.02        5.83      1.61 o 
   2   8   7      113.86      143.90      4.91 o 
   3   8   7       77.30       81.64      5.25 o 
   4   8   7      122.02      129.69      4.43 o 
   5   8   7       94.98       83.62      3.62 o 
   6   8   7      199.91      196.26      5.43 o 
   7   8   7      129.39      148.84      5.12 o 
   8   8   7       23.86       25.56      3.06 o 
   9   8   7        2.12        2.56      2.38 o 
  10   8   7       52.32       53.73      4.45 o 
  11   8   7        8.68        2.80      3.96 o 
  12   8   7       32.57       34.73      9.64 o 
 -16   9   7        1.45        7.30      5.24 o 
 -15   9   7        0.12        0.54      3.42 o 
 -14   9   7      122.38      127.14      9.37 o 
 -13   9   7       24.46       28.56      4.15 o 
 -12   9   7        3.22        1.35      2.71 o 
 -11   9   7       25.30       23.90      3.92 o 
 -10   9   7        0.40        3.29      2.34 o 
  -9   9   7       22.82       28.03      4.82 o 
  -8   9   7       22.29       22.56      2.75 o 
  -7   9   7        0.06        0.46      2.55 o 
  -6   9   7        5.78        1.58      1.72 o 
  -5   9   7       25.38       22.05      2.31 o 
  -4   9   7       14.54       16.97      1.88 o 
  -3   9   7       88.94       85.48      4.64 o 
  -2   9   7       55.80       37.98      3.83 o 
  -1   9   7        2.62        5.52      1.96 o 
   0   9   7       14.20       24.79      2.01 o 
   1   9   7       64.22       75.68      8.11 o 
   2   9   7       14.39       15.37      2.30 o 
   3   9   7      410.04      390.77      9.26 o 
   4   9   7      202.87      188.46      5.12 o 
   5   9   7       13.34       16.09      2.09 o 
   6   9   7       64.20       55.30      3.32 o 
   7   9   7        1.82        3.94      2.19 o 
   8   9   7      171.96      195.69      6.70 o 
   9   9   7       44.06       42.62      3.95 o 
  10   9   7       40.47       44.63      6.96 o 
  11   9   7        9.60        8.91      4.96 o 
 -16  10   7       39.60       53.74      7.88 o 
 -15  10   7      156.59      166.03     11.53 o 
 -14  10   7       26.21       24.90      4.41 o 
 -13  10   7       47.06       47.25      4.93 o 
 -12  10   7       18.29       13.06      3.45 o 
 -11  10   7       27.09       27.32      3.67 o 
 -10  10   7      314.26      336.90      9.50 o 
  -9  10   7       65.54       62.70      5.67 o 
  -8  10   7      192.91      177.53      8.97 o 
  -7  10   7       51.52       57.02      4.81 o 
  -6  10   7       87.89       79.29      4.28 o 
  -5  10   7        1.15        1.48      2.07 o 
  -4  10   7        0.53       -1.31      1.71 o 
  -3  10   7      267.88      254.50      9.26 o 
  -2  10   7      122.14      122.40     10.32 o 
  -1  10   7       80.18       61.81      8.26 o 
   0  10   7      333.16      329.39     15.67 o 
   1  10   7      389.48      373.59      8.48 o 
   2  10   7      354.75      345.10      8.38 o 
   3  10   7        1.65        1.41      1.94 o 
   4  10   7        6.66        4.31      2.33 o 
   5  10   7       12.16       15.07      2.64 o 
   6  10   7       52.06       66.46      4.84 o 
   7  10   7        5.15       10.38      3.08 o 
   8  10   7       52.33       43.77      3.75 o 
   9  10   7        8.88       14.83      4.14 o 
  10  10   7       22.46       31.47      6.09 o 
  11  10   7        1.47        0.53      4.75 o 
 -15  11   7       70.81       67.14      8.09 o 
 -14  11   7      218.69      267.47     13.27 o 
 -13  11   7       62.78       76.42      6.02 o 
 -12  11   7       16.95       13.87      3.66 o 
 -11  11   7       57.29       64.50      5.01 o 
 -10  11   7      146.87      140.77     11.23 o 
  -9  11   7        0.94        0.08      2.48 o 
  -8  11   7        1.45        6.51      2.57 o 
  -7  11   7       17.64       15.41      2.77 o 
  -6  11   7       88.98       80.04      4.45 o 
  -5  11   7       45.15       44.28      3.23 o 
  -4  11   7      276.65      298.63      7.69 o 
  -3  11   7       49.63       61.01      6.30 o 
  -2  11   7       30.91       25.27      2.89 o 
  -1  11   7        7.74        9.42      3.03 o 
   0  11   7      110.27      107.38      4.36 o 
   1  11   7       83.85       83.35      4.39 o 
   2  11   7      686.41      669.38     13.53 o 
   3  11   7      766.39      754.28     15.18 o 
   4  11   7       28.33       27.80      3.32 o 
   5  11   7        3.16       -2.44      2.44 o 
   6  11   7       21.78       23.18      3.49 o 
   7  11   7        5.08        4.53      3.10 o 
   8  11   7       58.05       48.58      5.46 o 
   9  11   7       45.72       62.62      7.29 o 
  10  11   7        0.51       -2.36      4.07 o 
 -14  12   7        6.01        5.80      4.75 o 
 -13  12   7       49.49       38.93      6.23 o 
 -12  12   7       50.38       38.55      5.79 o 
 -11  12   7       54.24       50.10     16.87 o 
 -10  12   7       45.53       53.40      5.04 o 
  -9  12   7        0.24        2.82      2.67 o 
  -8  12   7        0.00        2.25      3.79 o 
  -7  12   7        0.96        2.15      2.36 o 
  -6  12   7        0.23       -0.79      3.58 o 
  -5  12   7       15.96       18.37      2.52 o 
  -4  12   7       84.58       82.96      4.24 o 
  -3  12   7      186.49      188.13     10.42 o 
  -2  12   7      121.35      122.02      6.05 o 
  -1  12   7       41.81       37.26      4.55 o 
   0  12   7       72.94       62.89      3.88 o 
   1  12   7      196.50      208.14      6.81 o 
   2  12   7      175.81      180.47      6.73 o 
   3  12   7      143.38      169.33      9.17 o 
   4  12   7       42.78       42.90      3.91 o 
   5  12   7       83.01       93.70      5.62 o 
   6  12   7        0.00       -2.45      2.58 o 
   7  12   7       13.78       18.28      4.21 o 
   8  12   7        1.86        0.20      3.86 o 
   9  12   7       22.57       26.60     10.90 o 
 -12  13   7       54.75       66.64      7.06 o 
 -11  13   7       75.01       68.29      6.81 o 
 -10  13   7       12.84       -1.13      3.40 o 
  -9  13   7        0.97        0.98      2.92 o 
  -8  13   7       81.25       86.85      5.65 o 
  -7  13   7      326.94      363.82     10.53 o 
  -6  13   7       25.09       33.73      3.53 o 
  -5  13   7       21.33       27.67      3.03 o 
  -4  13   7        5.90        4.44      3.96 o 
  -3  13   7        3.80        0.57      3.57 o 
  -2  13   7       23.45       21.17      4.81 o 
  -1  13   7      100.42      105.40      8.64 o 
   0  13   7        0.09       -2.93      3.25 o 
   1  13   7       90.50      103.92      4.99 o 
   2  13   7       29.65       27.88      4.01 o 
   3  13   7        1.87        1.74      2.52 o 
   4  13   7       47.45       47.12      4.59 o 
   5  13   7        0.83        2.44      2.95 o 
   6  13   7       50.08       49.74      5.91 o 
   7  13   7        0.14       -2.98      2.98 o 
 -11  14   7       19.98       23.62      5.05 o 
 -10  14   7        3.88        0.14      3.53 o 
  -9  14   7        1.64        1.58      8.34 o 
  -8  14   7       30.12       22.59      4.12 o 
  -7  14   7       24.91       28.44      8.28 o 
  -6  14   7      123.93      127.40      7.90 o 
  -5  14   7      167.06      186.60      9.83 o 
  -4  14   7        8.93        5.97      4.23 o 
  -3  14   7       35.58       34.60      4.07 o 
  -2  14   7       22.65       13.33      4.68 o 
  -1  14   7        0.70        2.72      3.89 o 
   0  14   7        7.49        5.34      4.11 o 
   1  14   7       86.92       72.27      6.67 o 
   2  14   7       30.00       31.86      3.62 o 
   3  14   7       29.40       39.03      4.08 o 
   4  14   7        5.47       14.16      3.77 o 
   5  14   7        2.44        5.92      3.80 o 
   6  14   7       14.41        6.33      3.94 o 
  -8  15   7        9.65        5.12      3.43 o 
  -7  15   7       24.43       25.48      5.34 o 
  -6  15   7        2.16        2.86      3.22 o 
  -5  15   7       10.76       15.64      5.13 o 
  -4  15   7       52.02       54.73      5.05 o 
  -3  15   7        0.81       -2.10      3.77 o 
  -2  15   7        4.98       12.17      4.52 o 
  -1  15   7       62.35       71.28      7.81 o 
   1  15   7        7.45        9.84      4.03 o 
   2  15   7        2.93        2.88      2.75 o 
   3  15   7       22.38       29.89      4.19 o 
   4  15   7        3.71        1.49      3.22 o 
  -5  16   7       20.16       21.93      4.13 o 
  -4  16   7       12.38       15.60      5.19 o 
  -3  16   7       80.33       72.09      8.10 o 
  -2  16   7       49.33       50.32      7.18 o 
  -1  16   7        6.58        2.76      4.36 o 
   0  16   7        0.05       -0.68      4.11 o 
 -19   0   8       18.66       10.50      5.52 o 
 -18   0   8        0.60        1.44      3.17 o 
 -17   0   8       12.17       11.52      3.54 o 
 -16   0   8        7.25        5.33      3.15 o 
 -15   0   8     1219.90     1330.72     31.45 o 
 -14   0   8     1166.53     1168.35     25.58 o 
 -13   0   8      232.98      234.95      8.19 o 
 -12   0   8      158.85      140.69      5.01 o 
 -11   0   8      375.14      355.43      7.99 o 
 -10   0   8       38.35       48.87      2.60 o 
  -9   0   8      116.89      119.29      3.37 o 
  -8   0   8      515.77      540.14     11.66 o 
  -7   0   8     1023.05     1147.90     18.21 o 
  -5   0   8     1430.17     1632.75     49.01 o 
  -4   0   8      406.41      315.21     11.11 o 
  -3   0   8      555.69      563.69     18.21 o 
  -2   0   8     1583.58     1414.76     45.44 o 
  -1   0   8     2103.73     2310.87    365.22 o 
   0   0   8     2652.68     2764.13     48.02 o 
   1   0   8     3379.20     3562.51     60.31 o 
   2   0   8     2936.44     3028.79     45.71 o 
   3   0   8      108.80       82.40      4.50 o 
   4   0   8      761.78      714.91     13.17 o 
   5   0   8     2239.34     2194.12     40.61 o 
   6   0   8      837.29      876.49     16.27 o 
   7   0   8     2236.76     2081.22     49.54 o 
   8   0   8      305.98      279.35     12.10 o 
   9   0   8       38.93       37.99      4.87 o 
  10   0   8      267.52      265.47     11.30 o 
  11   0   8       11.05        0.87      3.43 o 
  12   0   8      326.95      368.11     14.41 o 
  13   0   8       57.02       70.05      9.16 o 
  14   0   8        3.89        7.98      5.74 o 
 -20   1   8        3.91        7.32      6.03 o 
 -19   1   8        0.15        4.62      3.83 o 
 -18   1   8        0.51        2.82      3.51 o 
 -17   1   8        4.15        6.45      2.77 o 
 -16   1   8      114.61      117.08      4.69 o 
 -15   1   8      122.76      132.74      5.49 o 
 -14   1   8       30.73       31.76      2.52 o 
 -13   1   8        1.56       -1.45      1.45 o 
 -12   1   8        2.48       -1.11      2.10 o 
 -11   1   8      174.98      169.24      3.36 o 
 -10   1   8     1275.10     1193.49     12.60 o 
  -9   1   8     1520.27     1578.05     17.75 o 
  -8   1   8      154.65      195.99      3.19 o 
  -7   1   8        8.40       12.35      1.31 o 
  -6   1   8     1896.99     2106.32     33.20 o 
  -4   1   8     1423.35     1391.27     21.14 o 
  -3   1   8     2794.33     2788.61     41.23 o 
  -2   1   8     2368.73     2303.23     33.01 o 
  -1   1   8      261.12      315.78      5.27 o 
   0   1   8      284.05      297.70      5.36 o 
   1   1   8     1579.24     1772.65     24.47 o 
   2   1   8      136.51      154.99      3.83 o 
   3   1   8       68.36       84.72      2.52 o 
   4   1   8      110.25       99.78      2.73 o 
   5   1   8      860.43      841.64     10.95 o 
   6   1   8      313.36      291.33      5.72 o 
   7   1   8      446.89      423.89      7.52 o 
   8   1   8       65.01       45.05      3.20 o 
   9   1   8       18.18       13.97      1.95 o 
  10   1   8        7.88        6.16      2.48 o 
  11   1   8       11.89       12.23      2.91 o 
  12   1   8        4.66       -0.97      2.59 o 
  13   1   8       18.45       13.87      3.40 o 
  14   1   8       48.30       61.97      9.05 o 
 -19   2   8        3.40       -1.31      3.78 o 
 -18   2   8        1.54        5.57      3.90 o 
 -17   2   8       12.10       12.72      4.03 o 
 -16   2   8       21.16       18.98      3.53 o 
 -15   2   8       24.49       23.34      2.79 o 
 -14   2   8       51.34       46.54      2.72 o 
 -13   2   8        0.46       -0.37      1.32 o 
 -12   2   8       12.34       13.22      1.55 o 
 -11   2   8      156.24      139.02      3.42 o 
 -10   2   8       85.33       94.80      3.22 o 
  -9   2   8      212.67      221.48      4.20 o 
  -8   2   8     1431.31     1500.89     16.78 o 
  -7   2   8      939.67     1052.13     13.99 o 
  -6   2   8     5255.51     5682.23     67.55 o 
  -5   2   8     2524.21     2772.05     33.71 o 
  -4   2   8      858.37      901.41     14.22 o 
  -3   2   8      260.92      220.10      5.35 o 
  -2   2   8      143.55      156.31      3.58 o 
  -1   2   8       21.84       48.83      1.42 o 
   0   2   8     4332.76     4496.66     46.39 o 
   1   2   8     1028.83      978.68     11.35 o 
   2   2   8     1197.06     1180.42     13.58 o 
   3   2   8      230.56      234.94      5.18 o 
   4   2   8       50.49       49.04      2.21 o 
   5   2   8      219.28      218.45      3.73 o 
   6   2   8      134.00      124.96      3.74 o 
   7   2   8      239.14      224.87      5.38 o 
   8   2   8      105.20      106.97      4.01 o 
   9   2   8       58.04       61.82      5.87 o 
  10   2   8        0.28        0.06      2.04 o 
  11   2   8        2.24       -0.67      2.66 o 
  12   2   8        0.44       -3.15      3.15 o 
  13   2   8       76.07       81.73      6.98 o 
  14   2   8       46.88       32.68      8.05 o 
 -19   3   8        2.72        4.71      6.46 o 
 -18   3   8       37.82       44.26      5.80 o 
 -17   3   8       97.19       88.59      6.21 o 
 -16   3   8        3.09        6.49      3.89 o 
 -15   3   8        0.08       -0.52      2.57 o 
 -14   3   8        1.15        0.17      1.96 o 
 -13   3   8        0.11       -1.35      1.35 o 
 -12   3   8       17.38       33.45      2.17 o 
 -11   3   8       79.91       68.79      2.89 o 
 -10   3   8       43.45       48.36      2.33 o 
  -9   3   8      201.94      195.78      4.07 o 
  -8   3   8        3.42        0.23      0.78 o 
  -7   3   8      754.44      759.56     12.95 o 
  -6   3   8     2938.78     3082.57     41.11 o 
  -5   3   8     3360.41     3455.65     41.82 o 
  -4   3   8      564.87      630.78     10.19 o 
  -3   3   8     1064.03     1276.99     24.13 o 
  -2   3   8       10.83       29.05      2.52 o 
  -1   3   8      374.75      469.66      7.55 o 
   0   3   8        2.25        5.65      1.05 o 
   1   3   8       63.73       61.39      2.15 o 
   2   3   8      376.48      385.77      5.41 o 
   3   3   8       17.26       13.73      1.16 o 
   4   3   8      371.64      326.85      5.52 o 
   5   3   8       50.51       52.25      2.40 o 
   6   3   8        9.76       11.84      1.63 o 
   7   3   8       70.89       74.96      3.08 o 
   8   3   8        8.41        8.24      1.81 o 
   9   3   8       13.97        7.16      1.92 o 
  10   3   8       10.21       -0.21      2.84 o 
  11   3   8        0.43        0.50      2.47 o 
  12   3   8        7.17        5.48      3.23 o 
  13   3   8       19.77       20.21      9.42 o 
 -19   4   8        1.31        3.33      4.63 o 
 -18   4   8       19.74       25.59      5.89 o 
 -17   4   8        7.06        4.97      4.40 o 
 -16   4   8        0.03        0.02      5.00 o 
 -15   4   8        0.00       -0.15      2.75 o 
 -14   4   8        0.54       -0.34      2.04 o 
 -13   4   8       10.07       16.38      2.89 o 
 -12   4   8      113.71      107.18      7.62 o 
 -11   4   8       75.61       76.86      3.81 o 
 -10   4   8     1601.04     1609.20     23.91 o 
  -9   4   8      128.06      127.18      3.91 o 
  -8   4   8       17.37       11.26      2.27 o 
  -7   4   8      221.64      284.68      5.22 o 
  -6   4   8     1654.08     1679.73     26.23 o 
  -5   4   8      276.67      285.32      5.14 o 
  -4   4   8        0.07        2.27      0.81 o 
  -3   4   8      433.35      448.55      7.68 o 
  -2   4   8       21.01       28.80      1.30 o 
  -1   4   8       76.70      107.21      2.76 o 
   0   4   8        0.32        1.26      0.91 o 
   1   4   8       29.94       30.71      1.85 o 
   2   4   8        9.43        8.68      1.05 o 
   3   4   8     1618.93     1513.65     20.06 o 
   4   4   8      936.92      889.70     14.05 o 
   5   4   8       66.45       63.97      4.33 o 
   6   4   8      121.89      129.39      4.15 o 
   7   4   8      112.17      128.25      6.30 o 
   8   4   8       26.37       20.50      2.63 o 
   9   4   8       82.44       84.90      4.33 o 
  10   4   8        0.07       -1.91      2.07 o 
  11   4   8      171.89      194.67     11.09 o 
  12   4   8        7.96        4.20      3.30 o 
  13   4   8       17.55       10.49      6.49 o 
 -18   5   8       40.01       31.70      6.24 o 
 -17   5   8       81.38       76.15      7.95 o 
 -16   5   8       17.32       19.64      4.20 o 
 -15   5   8       76.49       87.18      5.03 o 
 -14   5   8        6.17        3.83      2.29 o 
 -13   5   8       36.28       38.96      3.38 o 
 -12   5   8       83.73       89.07      4.28 o 
 -11   5   8      396.55      368.20      8.07 o 
 -10   5   8      410.26      390.92      8.09 o 
  -9   5   8        0.32        0.34      1.28 o 
  -8   5   8      217.02      209.43      6.94 o 
  -7   5   8      132.11      142.83      7.59 o 
  -6   5   8       49.51       64.24      2.83 o 
  -5   5   8      318.55      307.69      4.99 o 
  -4   5   8     1223.77     1204.45     14.27 o 
  -3   5   8      207.18      236.91      6.33 o 
  -2   5   8      408.64      339.16      5.15 o 
  -1   5   8       25.14       43.02      1.65 o 
   0   5   8      261.93      276.90      4.72 o 
   1   5   8     1003.44     1032.13     31.66 o 
   2   5   8       37.25       45.30      3.08 o 
   3   5   8       58.10       73.12      3.68 o 
   4   5   8      115.46      123.40      4.43 o 
   5   5   8       11.67       15.71      2.26 o 
   6   5   8       20.49       25.15      2.63 o 
   7   5   8       95.85       97.06      3.82 o 
   8   5   8        1.12        3.89      1.76 o 
   9   5   8      100.97       92.70      4.76 o 
  10   5   8       11.47       13.18      3.29 o 
  11   5   8        4.84        0.48      2.60 o 
  12   5   8        0.59        1.11      4.16 o 
  13   5   8        8.87       15.40      6.74 o 
 -18   6   8        0.31       -4.40      4.40 o 
 -17   6   8       50.80       45.12     13.33 o 
 -16   6   8       29.18       40.21      6.86 o 
 -15   6   8        2.30       -0.07      2.51 o 
 -14   6   8        0.89       -0.97      2.26 o 
 -13   6   8       35.58       29.50      3.14 o 
 -12   6   8       99.61       93.19      4.51 o 
 -11   6   8       36.15       38.89      2.96 o 
 -10   6   8      469.81      469.19      9.28 o 
  -9   6   8      688.06      664.38     11.58 o 
  -8   6   8      310.48      309.26      9.20 o 
  -7   6   8      187.68      183.85      7.86 o 
  -6   6   8      700.39      637.11     13.49 o 
  -5   6   8      336.85      301.59      6.65 o 
  -4   6   8      183.71      212.94      4.58 o 
  -3   6   8      812.95      830.39     11.79 o 
  -2   6   8      789.40      862.89     13.81 o 
  -1   6   8      234.89      224.21      4.82 o 
   0   6   8       19.52       28.36      2.19 o 
   1   6   8      374.02      380.59      6.26 o 
   2   6   8        1.30        5.61      1.47 o 
   3   6   8      531.53      504.16      8.45 o 
   4   6   8      261.46      250.90      7.00 o 
   5   6   8      765.52      755.58     12.24 o 
   6   6   8       29.48       27.78      2.87 o 
   7   6   8      105.31       98.72      4.48 o 
   8   6   8       37.28       30.93      2.99 o 
   9   6   8        0.24        0.03      2.26 o 
  10   6   8        0.71        0.12      2.46 o 
  11   6   8       29.22       38.14      4.18 o 
  12   6   8        3.02       -0.70      4.07 o 
  13   6   8        1.97        1.52      6.04 o 
 -18   7   8       35.85       24.46      8.05 o 
 -17   7   8        3.73       -3.35      3.50 o 
 -16   7   8        1.58       -0.01      3.22 o 
 -15   7   8       22.52       26.49      3.58 o 
 -14   7   8        1.94        2.36      2.60 o 
 -13   7   8       32.10       29.93      3.17 o 
 -12   7   8       65.87       67.78      4.91 o 
 -11   7   8       71.35       59.67      4.23 o 
 -10   7   8       28.40       21.44      2.87 o 
  -9   7   8       17.52       30.59      3.87 o 
  -8   7   8       66.13       60.67      3.59 o 
  -7   7   8        9.62       10.34      1.62 o 
  -6   7   8       38.63       27.26      1.95 o 
  -5   7   8        9.65       10.34      1.69 o 
  -4   7   8     1242.72     1210.50     21.71 o 
  -3   7   8       11.85       13.93      1.34 o 
  -2   7   8      861.18      853.82     13.94 o 
  -1   7   8      202.59      240.85      6.34 o 
   0   7   8       13.29       13.42      1.69 o 
   1   7   8      717.20      760.82     11.99 o 
   2   7   8       35.33       43.70      4.93 o 
   3   7   8       43.34       43.37      2.76 o 
   4   7   8      466.35      453.84      8.36 o 
   5   7   8      167.07      170.56      4.87 o 
   6   7   8        3.68        5.08      1.94 o 
   7   7   8       33.89       43.75      3.38 o 
   8   7   8      111.13      129.58      5.38 o 
   9   7   8        6.30        8.23      2.73 o 
  10   7   8        3.91        0.98      3.55 o 
  11   7   8       31.39       46.94      8.11 o 
  12   7   8        0.97       -3.40      5.10 o 
 -17   8   8        2.44        5.39      3.97 o 
 -16   8   8        0.91        0.61      2.97 o 
 -15   8   8        2.64        1.89      3.27 o 
 -14   8   8       54.25       66.14      7.24 o 
 -13   8   8       22.87       30.42      3.88 o 
 -12   8   8       18.77       16.54      3.14 o 
 -11   8   8       16.05       14.77      2.82 o 
 -10   8   8        1.35        0.31      2.02 o 
  -9   8   8       40.28       44.78      3.54 o 
  -8   8   8        0.25       -1.86      1.86 o 
  -7   8   8      293.93      283.30      6.45 o 
  -6   8   8       66.89       72.71      2.68 o 
  -5   8   8      481.03      475.85     10.73 o 
  -4   8   8        2.11       11.78      1.61 o 
  -3   8   8      401.00      390.57     12.78 o 
  -2   8   8      248.06      245.08      4.90 o 
  -1   8   8      232.37      229.64      5.45 o 
   0   8   8       45.57       47.06      2.66 o 
   1   8   8      153.99      129.06      4.48 o 
   2   8   8      840.26      876.40     13.91 o 
   3   8   8      288.13      280.97      6.95 o 
   4   8   8      126.57      115.10      4.02 o 
   5   8   8        5.68        6.81      1.82 o 
   6   8   8       70.72       58.35      3.50 o 
   7   8   8       25.06       24.33      2.75 o 
   8   8   8       18.31       19.52      3.03 o 
   9   8   8       20.07       21.75      3.37 o 
  10   8   8       21.80       18.61      4.19 o 
  11   8   8        2.94        4.32      6.52 o 
  12   8   8       12.00        0.85      7.52 o 
 -17   9   8       22.88       25.87      6.55 o 
 -16   9   8        0.46        1.13      4.74 o 
 -15   9   8        6.98        7.97      3.88 o 
 -14   9   8        8.73       23.67      4.09 o 
 -13   9   8       19.77       10.83      4.08 o 
 -12   9   8       84.36       69.34      5.19 o 
 -11   9   8        0.17       -0.26      2.41 o 
 -10   9   8       81.21       76.31      4.81 o 
  -9   9   8       80.74       70.89      4.96 o 
  -8   9   8       40.47       46.60      3.78 o 
  -7   9   8       65.43       58.38      3.85 o 
  -6   9   8        0.15        0.29      1.60 o 
  -5   9   8        0.24        0.37      1.68 o 
  -4   9   8      944.51      919.18     22.63 o 
  -3   9   8       11.17       11.40      5.05 o 
  -2   9   8        6.35        3.32      1.70 o 
  -1   9   8      258.30      251.74     11.57 o 
   0   9   8      158.96      152.44      4.60 o 
   1   9   8      139.51      162.12      8.68 o 
   2   9   8      133.24      136.89      5.10 o 
   3   9   8      246.24      270.17      6.05 o 
   4   9   8      257.67      279.23      6.61 o 
   5   9   8       36.09       34.33      2.70 o 
   6   9   8       25.08       36.67      2.96 o 
   7   9   8        7.88       13.92      2.70 o 
   8   9   8        0.04        0.81      2.32 o 
   9   9   8       12.26       13.05      3.59 o 
  10   9   8       10.60       15.28      4.58 o 
  11   9   8        0.14        7.68      7.30 o 
 -16  10   8        0.42       -4.91      6.49 o 
 -15  10   8        0.26       -0.23      7.96 o 
 -14  10   8        3.71        6.06      3.54 o 
 -13  10   8       21.45       18.21      3.86 o 
 -12  10   8        7.45        2.88      2.79 o 
 -11  10   8       15.62       17.15      3.67 o 
 -10  10   8       77.54       79.98      5.64 o 
  -9  10   8       76.43       94.00      9.88 o 
  -8  10   8       38.54       48.35      4.92 o 
  -7  10   8       14.13       15.93      2.64 o 
  -6  10   8      163.45      157.38      5.65 o 
  -5  10   8       59.63       60.15      3.59 o 
  -4  10   8       17.17       23.90      2.36 o 
  -3  10   8       69.23       70.70      6.76 o 
  -2  10   8      131.67      120.92      5.20 o 
  -1  10   8       40.08       43.57      2.74 o 
   0  10   8      432.86      407.88     18.37 o 
   1  10   8      305.56      293.45      7.62 o 
   2  10   8       92.77      113.37      6.82 o 
   3  10   8      409.89      442.60     10.49 o 
   4  10   8       37.22       32.16      3.41 o 
   5  10   8       20.03       21.92      2.92 o 
   6  10   8        1.45        1.81      2.65 o 
   7  10   8        9.43        8.52      2.54 o 
   8  10   8        2.35        6.99      3.41 o 
   9  10   8        2.28       -3.29      3.47 o 
  10  10   8        0.94        4.68      5.52 o 
 -15  11   8        0.21        7.70      7.08 o 
 -14  11   8        6.48        4.01      4.86 o 
 -13  11   8       66.85       83.30      8.38 o 
 -12  11   8       35.60       34.38      4.71 o 
 -11  11   8        1.78        5.23      3.26 o 
 -10  11   8      109.52       85.59      9.91 o 
  -9  11   8       12.23       15.86      3.33 o 
  -8  11   8        4.43        9.43      4.62 o 
  -7  11   8       26.48       21.87      3.01 o 
  -6  11   8       39.46       43.98      3.54 o 
  -5  11   8       46.44       45.79      6.80 o 
  -4  11   8       83.99       77.09      4.01 o 
  -3  11   8       77.72       74.31      7.14 o 
  -2  11   8       18.58       10.15      3.99 o 
  -1  11   8      260.06      278.10      9.27 o 
   0  11   8      662.69      657.13     14.35 o 
   1  11   8      347.11      341.35      9.31 o 
   2  11   8      139.11      134.35      6.01 o 
   3  11   8       30.83       30.89      3.60 o 
   4  11   8       39.18       37.12      3.74 o 
   5  11   8        9.45        7.64      2.80 o 
   6  11   8      139.07      141.41     10.11 o 
   7  11   8       13.58       14.13      3.57 o 
   8  11   8       23.53       31.49      4.98 o 
   9  11   8        0.32       -0.17      4.07 o 
 -14  12   8        6.04        1.40      4.52 o 
 -13  12   8       17.37       15.17      4.94 o 
 -12  12   8       28.58       27.95      5.21 o 
 -11  12   8        2.19        1.40      3.17 o 
 -10  12   8       11.70       15.66      3.73 o 
  -9  12   8        1.17       -0.86      2.80 o 
  -8  12   8       16.31       15.07      3.20 o 
  -7  12   8        1.29        1.24      2.99 o 
  -6  12   8       65.29       49.40      5.22 o 
  -5  12   8       76.84       87.61      4.99 o 
  -4  12   8        0.35       -0.09      1.90 o 
  -3  12   8        1.31        2.64      3.56 o 
  -2  12   8       33.31       41.78      5.80 o 
  -1  12   8        0.08       -1.50      1.50 o 
   0  12   8        7.22        8.46      2.15 o 
   1  12   8       73.35       75.95      4.46 o 
   2  12   8       35.78       37.80      3.69 o 
   3  12   8       47.45       42.22      4.11 o 
   4  12   8        4.69        2.63      2.78 o 
   5  12   8       43.37       39.45      4.17 o 
   6  12   8        0.94       -2.77      2.77 o 
   7  12   8        3.16        5.23      4.39 o 
   8  12   8        4.61        6.25      4.23 o 
 -12  13   8        0.81       -2.51      3.84 o 
 -11  13   8        5.45        8.79      4.03 o 
 -10  13   8        0.10        4.94      3.49 o 
  -9  13   8       24.12       20.15      3.68 o 
  -8  13   8       14.69       16.31      5.02 o 
  -7  13   8       41.85       39.33      4.11 o 
  -6  13   8      190.59      167.89      6.65 o 
  -5  13   8       12.97       11.73      2.72 o 
  -4  13   8       30.05       29.50      5.58 o 
  -3  13   8       50.05       52.31      4.70 o 
  -2  13   8        0.09       -0.90      3.42 o 
  -1  13   8       34.62       37.91      5.96 o 
   0  13   8       10.82       13.60      2.61 o 
   1  13   8        0.16        4.03      3.14 o 
   2  13   8       36.52       38.17      3.89 o 
   3  13   8       37.16       48.81      4.51 o 
   4  13   8       13.65       11.97      3.42 o 
   5  13   8        3.16        4.78      3.76 o 
   6  13   8        0.16       -1.98      4.10 o 
   7  13   8        6.31        5.28      4.26 o 
 -11  14   8       24.17       13.40      4.66 o 
 -10  14   8        2.40        1.77      4.93 o 
  -9  14   8       34.69       31.20      4.62 o 
  -8  14   8       83.96       74.32      6.02 o 
  -7  14   8      208.85      196.89      8.40 o 
  -6  14   8      194.89      198.99      9.23 o 
  -5  14   8       11.01        4.38      2.64 o 
  -4  14   8        2.71        3.07      4.71 o 
  -3  14   8       57.00       69.32      7.62 o 
  -2  14   8       11.98       13.73      4.68 o 
  -1  14   8       11.04        8.01      4.65 o 
   0  14   8        0.04       -0.57      2.19 o 
   1  14   8        4.32        5.35      4.09 o 
   2  14   8        4.06        3.00      2.71 o 
   3  14   8        9.01        7.09      3.21 o 
   4  14   8       47.68       48.63     15.36 o 
   5  14   8        1.65        7.23      6.28 o 
  -9  15   8       18.22       19.48      7.75 o 
  -8  15   8        4.92        9.23      3.83 o 
  -7  15   8       38.44       36.63      4.46 o 
  -6  15   8        2.49       -0.88      3.34 o 
  -5  15   8       22.74       22.16      2.77 o 
  -4  15   8        4.14        5.85      4.25 o 
  -3  15   8        3.05        7.48      4.46 o 
  -2  15   8        0.31        0.85      4.16 o 
  -1  15   8       20.50       27.24      5.81 o 
   0  15   8        3.25        1.52      4.37 o 
   1  15   8        0.47        3.84      2.62 o 
   2  15   8       11.15        2.27      2.94 o 
   3  15   8       29.85       27.86      4.26 o 
  -4  16   8       26.58       33.64      6.44 o 
  -3  16   8       65.12       72.75      8.16 o 
  -2  16   8       48.83       51.27      7.38 o 
 -20   1   9        0.75       -5.00      5.00 o 
 -19   1   9        5.86        3.86      3.86 o 
 -18   1   9        1.35        6.12      3.71 o 
 -17   1   9       19.52       14.72      3.08 o 
 -16   1   9       56.33       57.30      3.46 o 
 -15   1   9       23.32       18.10      2.31 o 
 -14   1   9      104.97       99.78      4.01 o 
 -13   1   9       16.08       15.86      1.97 o 
 -12   1   9        7.81       14.26      1.55 o 
 -11   1   9     1401.40     1298.73     13.71 o 
 -10   1   9      993.03      865.03     10.05 o 
  -9   1   9      361.24      394.66      5.19 o 
  -8   1   9      147.40      170.11      3.22 o 
  -7   1   9      525.10      504.21      9.19 o 
  -6   1   9      512.19      593.72      9.87 o 
  -5   1   9        7.54       16.63      1.45 o 
  -4   1   9     1138.00     1172.72     33.78 o 
  -3   1   9     1090.58     1054.21     14.90 o 
  -2   1   9     1628.06     1711.58     23.05 o 
  -1   1   9     4973.81     5406.16     65.04 o 
   0   1   9     1390.06     1431.70     20.13 o 
   1   1   9      636.89      663.83     11.74 o 
   2   1   9      407.93      384.26      6.00 o 
   3   1   9      160.10      157.60      3.56 o 
   4   1   9      210.00      199.44      4.27 o 
   5   1   9       69.20       77.12      2.99 o 
   6   1   9      433.98      356.79      6.64 o 
   7   1   9      123.19      128.41      4.44 o 
   8   1   9        0.62        1.11      1.88 o 
   9   1   9        1.01        2.87      2.01 o 
  10   1   9        3.03        2.60      2.46 o 
  11   1   9       18.87       17.66      3.24 o 
  12   1   9       77.82       82.13      5.32 o 
  13   1   9       45.57       41.06      4.83 o 
 -20   2   9        0.76        0.20      4.07 o 
 -19   2   9        1.64       -3.53      3.53 o 
 -18   2   9       14.27        5.58      7.86 o 
 -17   2   9        7.42       15.67      4.24 o 
 -16   2   9       55.49       49.53      3.57 o 
 -15   2   9      154.16      160.37      5.46 o 
 -14   2   9       13.62       12.27      2.13 o 
 -13   2   9      159.25      158.41      6.64 o 
 -12   2   9      706.07      703.61      9.91 o 
 -11   2   9      692.76      686.83      9.55 o 
 -10   2   9      193.18      208.32      3.65 o 
  -9   2   9      721.80      723.75      9.78 o 
  -8   2   9     2370.33     2525.19     31.49 o 
  -7   2   9      778.97      883.68     14.53 o 
  -6   2   9      119.95      130.66      4.55 o 
  -5   2   9      148.40      178.40      5.23 o 
  -4   2   9      367.96      465.68      7.05 o 
  -3   2   9      738.46      874.45      9.83 o 
  -2   2   9       57.68       47.10      1.50 o 
  -1   2   9       67.77       74.11      1.78 o 
   0   2   9      694.14      728.04     10.04 o 
   1   2   9     1209.55     1268.61     16.79 o 
   2   2   9        9.39        9.35      1.10 o 
   3   2   9      233.27      218.09      4.84 o 
   4   2   9      206.39      201.67      4.20 o 
   5   2   9     1353.02     1224.63     14.95 o 
   6   2   9       48.01       47.42      2.72 o 
   7   2   9       32.11       26.55      2.34 o 
   8   2   9        0.37       -1.58      1.58 o 
   9   2   9        4.80        4.48      2.35 o 
  10   2   9       35.89       38.34      3.26 o 
  11   2   9       36.87       38.49      3.77 o 
  12   2   9       43.52       48.25      5.57 o 
  13   2   9       39.99       45.76      8.36 o 
 -19   3   9       21.37       17.10      4.92 o 
 -18   3   9        4.31        7.77      4.11 o 
 -17   3   9        9.60        6.30      3.36 o 
 -16   3   9      209.81      180.79      7.51 o 
 -15   3   9       21.58       25.27      5.87 o 
 -14   3   9       85.45       89.86      6.02 o 
 -13   3   9      242.21      235.17      5.68 o 
 -12   3   9      517.15      519.17      8.80 o 
 -11   3   9       50.98       66.14      3.74 o 
 -10   3   9      561.09      541.64      9.06 o 
  -9   3   9      180.64      193.96      4.09 o 
  -8   3   9      170.21      175.60      3.69 o 
  -7   3   9      340.05      338.76      9.71 o 
  -6   3   9     4433.78     4781.79     57.21 o 
  -5   3   9      320.79      322.83      5.52 o 
  -4   3   9      233.19      225.74      4.67 o 
  -3   3   9        0.15       15.73      1.24 o 
  -2   3   9     2677.11     2911.30     38.74 o 
  -1   3   9     4895.38     5146.00     56.64 o 
   0   3   9       43.07       35.46      1.88 o 
   1   3   9      125.85      139.56      3.28 o 
   2   3   9       15.05        8.19      0.96 o 
   3   3   9     1807.50     1715.74     20.58 o 
   4   3   9       63.79       51.36      2.44 o 
   5   3   9      251.67      245.88      5.00 o 
   6   3   9       35.92       30.35      2.12 o 
   7   3   9       68.24       68.10      3.23 o 
   8   3   9      192.01      184.14      6.56 o 
   9   3   9        8.63        8.25      2.02 o 
  10   3   9        1.18       -0.52      2.46 o 
  11   3   9       68.71       77.03      5.18 o 
  12   3   9       52.40       51.92      5.97 o 
  13   3   9        0.01       -0.49      5.55 o 
 -19   4   9       45.68       30.99      5.55 o 
 -18   4   9        9.52        9.09      4.98 o 
 -17   4   9       28.23       31.63      5.67 o 
 -16   4   9       12.38        9.78      4.17 o 
 -15   4   9        8.74       15.06      3.46 o 
 -14   4   9        0.40       -0.84      1.89 o 
 -13   4   9        2.96        1.38      1.92 o 
 -12   4   9      781.67      741.85     13.22 o 
 -11   4   9      479.68      415.61      8.56 o 
 -10   4   9       76.38       72.97      3.56 o 
  -9   4   9      881.15      846.37     24.61 o 
  -8   4   9      499.65      498.12      8.83 o 
  -7   4   9      665.76      706.52     11.12 o 
  -6   4   9        7.93        6.38      1.34 o 
  -5   4   9       19.48       28.04      1.58 o 
  -4   4   9      895.83      787.59     14.28 o 
  -3   4   9     2228.17     2264.27     33.68 o 
  -2   4   9       17.70       26.37      1.97 o 
  -1   4   9       52.10       52.73      2.51 o 
   0   4   9      636.99      678.41     12.03 o 
   1   4   9        0.39        5.11      1.29 o 
   2   4   9       12.28        9.39      1.29 o 
   3   4   9       52.99       64.28      2.20 o 
   4   4   9       21.99       15.24      1.74 o 
   5   4   9      214.55      197.56      6.89 o 
   6   4   9        2.20        0.50      1.50 o 
   7   4   9        1.17        3.43      1.80 o 
   8   4   9       12.71        6.64      2.21 o 
   9   4   9        3.24        4.28      2.38 o 
  10   4   9       68.05       75.08      4.53 o 
  11   4   9        1.64        0.49      2.91 o 
  12   4   9        4.02        0.57      6.00 o 
  13   4   9        6.73       -0.21      5.68 o 
 -19   5   9       17.65        8.88      6.65 o 
 -18   5   9        0.63        0.51      4.45 o 
 -17   5   9      143.90      142.05     17.33 o 
 -16   5   9        0.09       -3.02      5.34 o 
 -15   5   9       20.13       21.39      3.12 o 
 -14   5   9        1.28        0.98      2.73 o 
 -13   5   9      192.07      196.62      6.14 o 
 -12   5   9        2.13       -1.43      1.67 o 
 -11   5   9        0.55       -1.62      1.62 o 
 -10   5   9      212.49      206.13      5.56 o 
  -9   5   9        8.70       12.02      1.76 o 
  -8   5   9      202.19      219.70      7.75 o 
  -7   5   9      496.77      484.11     11.44 o 
  -6   5   9     2066.45     2032.99     28.07 o 
  -5   5   9       58.27       44.21      1.79 o 
  -4   5   9        6.47        6.40      0.81 o 
  -3   5   9        1.19        1.90      0.71 o 
  -2   5   9       29.13       26.52      1.40 o 
  -1   5   9       35.64       46.05      1.84 o 
   0   5   9       58.83       45.50      3.96 o 
   1   5   9       58.77       69.12      6.09 o 
   2   5   9       40.43       36.25      2.69 o 
   3   5   9     1755.53     1695.71     24.95 o 
   4   5   9       45.66       36.14      2.84 o 
   5   5   9        9.58       12.85      3.07 o 
   6   5   9       83.03       77.33      4.14 o 
   7   5   9       70.47       61.83      3.29 o 
   8   5   9        1.51       -0.21      1.89 o 
   9   5   9       34.28       38.96      3.40 o 
  10   5   9       34.74       35.27      3.78 o 
  11   5   9        0.23        1.15      2.95 o 
  12   5   9        1.81        1.85      5.34 o 
 -18   6   9       37.41       37.22      6.57 o 
 -17   6   9       58.32       51.29     10.74 o 
 -16   6   9        7.03        6.87      3.54 o 
 -15   6   9       13.47       10.86      2.79 o 
 -14   6   9       58.34       57.39      4.06 o 
 -13   6   9        8.66       11.22      2.43 o 
 -12   6   9       22.38       14.52      2.38 o 
 -11   6   9        8.81        8.62      1.99 o 
 -10   6   9      452.98      407.44      9.99 o 
  -9   6   9       87.60       75.40      3.54 o 
  -8   6   9        1.25        3.35      2.22 o 
  -7   6   9       13.61        7.16      2.66 o 
  -6   6   9      435.14      351.18     11.13 o 
  -5   6   9        0.22       16.17      1.42 o 
  -4   6   9        1.47        6.48      0.90 o 
  -3   6   9       49.83       61.09      1.98 o 
  -2   6   9      276.55      300.34      5.37 o 
  -1   6   9       51.59       52.99      1.96 o 
   0   6   9       52.36       38.57      1.85 o 
   1   6   9       59.31       52.99      2.61 o 
   2   6   9      379.70      412.40      8.46 o 
   3   6   9     3275.50     3125.48     39.78 o 
   4   6   9        0.08       -1.37      1.37 o 
   5   6   9      221.45      216.76      5.60 o 
   6   6   9       21.74       24.01      2.54 o 
   7   6   9      116.61      124.02      5.13 o 
   8   6   9       36.90       36.66      3.31 o 
   9   6   9       57.58       58.88      4.34 o 
  10   6   9        0.00        2.35      2.61 o 
  11   6   9        4.57        6.82      5.46 o 
  12   6   9        3.01        0.38      5.27 o 
 -18   7   9        0.71       -5.49      5.77 o 
 -17   7   9       27.07       29.71      5.07 o 
 -16   7   9        2.63        7.48      3.01 o 
 -15   7   9       48.40       50.74      4.27 o 
 -14   7   9        2.66        2.85      3.24 o 
 -13   7   9       12.53       11.15      2.52 o 
 -12   7   9       35.46       28.98      3.76 o 
 -11   7   9       11.48        3.87      2.29 o 
 -10   7   9       19.92       17.66      2.77 o 
  -9   7   9      299.78      296.75      7.89 o 
  -8   7   9      142.91      153.85      5.84 o 
  -7   7   9       40.21       33.29      2.93 o 
  -6   7   9      139.57      137.01      3.97 o 
  -5   7   9      612.15      607.58      9.99 o 
  -4   7   9       62.75       80.34      4.09 o 
  -3   7   9      121.99      104.72      4.50 o 
  -2   7   9       14.88       12.91      1.75 o 
  -1   7   9       25.04       17.51      1.72 o 
   0   7   9      141.51      154.83      7.73 o 
   1   7   9      433.68      448.24      8.73 o 
   2   7   9        8.73        8.85      1.69 o 
   3   7   9      135.61      127.45      4.41 o 
   4   7   9       49.28       44.74      2.89 o 
   5   7   9        6.95        6.51      1.90 o 
   6   7   9       14.87       16.17      2.36 o 
   7   7   9       26.06       18.24      2.57 o 
   8   7   9       46.66       44.00      3.59 o 
   9   7   9       79.54      104.19      6.23 o 
  10   7   9        3.25       16.88      4.60 o 
  11   7   9        6.51        7.89      6.97 o 
  12   7   9        4.06        3.27      4.76 o 
 -18   8   9        1.68        1.79      5.31 o 
 -17   8   9        3.26        0.89      3.83 o 
 -16   8   9       20.56       18.92      3.54 o 
 -15   8   9        0.04        1.35      3.55 o 
 -14   8   9       18.77       20.14      3.82 o 
 -13   8   9       65.52       67.10      5.16 o 
 -12   8   9       30.17       27.36      3.59 o 
 -11   8   9        0.63       -1.96      1.99 o 
 -10   8   9       35.76       36.81      3.78 o 
  -9   8   9        6.88        3.59      2.37 o 
  -8   8   9       30.32       27.19      3.04 o 
  -7   8   9      204.60      176.60      7.16 o 
  -6   8   9       87.86       91.68      2.98 o 
  -5   8   9      174.50      188.20      5.85 o 
  -4   8   9        0.17        4.73      1.63 o 
  -3   8   9        2.33        3.37      1.60 o 
  -2   8   9        0.48       -0.48      1.08 o 
  -1   8   9        2.41        4.33      1.36 o 
   0   8   9      119.95       99.45      3.94 o 
   1   8   9       51.97       58.30      2.65 o 
   2   8   9        3.05        2.27      1.86 o 
   3   8   9       12.29       14.74      2.05 o 
   4   8   9       31.68       33.72      2.57 o 
   5   8   9        0.63        1.58      1.74 o 
   6   8   9       16.79       25.06      3.36 o 
   7   8   9        0.59        1.26      2.03 o 
   8   8   9        4.55        8.31      2.65 o 
   9   8   9        3.49        8.78      3.89 o 
  10   8   9        0.09        1.29     11.11 o 
  11   8   9       14.89       30.28      8.95 o 
 -17   9   9       19.22       15.04      4.67 o 
 -16   9   9       29.21       22.89      6.18 o 
 -15   9   9      344.09      420.07     12.49 o 
 -14   9   9       25.15       19.57      3.95 o 
 -13   9   9       21.98       23.29      3.75 o 
 -12   9   9       56.03       49.16      4.47 o 
 -11   9   9       15.55       12.83      2.96 o 
 -10   9   9       88.94       72.86      5.28 o 
  -9   9   9      807.00      831.09     18.53 o 
  -8   9   9      137.19      129.53      5.73 o 
  -7   9   9        3.59       -0.74      1.82 o 
  -6   9   9       66.17       74.22      4.04 o 
  -5   9   9       47.63       38.01      5.90 o 
  -4   9   9        8.77       14.95      2.22 o 
  -3   9   9        2.29        2.64      1.43 o 
  -2   9   9        0.33        1.67      1.65 o 
  -1   9   9        0.08        4.31      1.71 o 
   0   9   9      122.35      110.40      4.36 o 
   1   9   9      209.74      206.48      6.06 o 
   2   9   9      423.85      477.17     13.99 o 
   3   9   9       51.61       46.52      2.82 o 
   4   9   9       32.32       34.08      2.63 o 
   5   9   9       99.09      100.40      4.21 o 
   6   9   9      208.00      223.18      8.99 o 
   7   9   9        1.80        3.40      2.38 o 
   8   9   9      122.55      123.01      6.07 o 
   9   9   9       71.86       72.34      6.76 o 
  10   9   9       23.99       29.46      6.24 o 
 -16  10   9       28.41       29.69      6.44 o 
 -15  10   9        6.53       11.65      5.13 o 
 -14  10   9      127.21      135.80      7.62 o 
 -13  10   9        2.22        4.18      3.17 o 
 -12  10   9       28.56       19.43      3.87 o 
 -11  10   9       11.21        9.89      3.49 o 
 -10  10   9        6.80        9.12      3.06 o 
  -9  10   9      120.91      113.46      5.98 o 
  -8  10   9       34.93       32.12      3.47 o 
  -7  10   9       17.68       12.27      2.52 o 
  -6  10   9        3.14        8.73      2.20 o 
  -5  10   9        0.47       -1.49      1.66 o 
  -4  10   9        5.45        8.46      2.81 o 
  -3  10   9      193.94      185.04      5.30 o 
  -2  10   9      285.71      277.41      7.24 o 
  -1  10   9       11.01       10.75      2.02 o 
   0  10   9        7.95        8.46      2.14 o 
   1  10   9       10.74        9.52      2.21 o 
   2  10   9      153.27      175.26      7.27 o 
   3  10   9      432.02      421.86     11.86 o 
   4  10   9        1.57       -2.04      2.04 o 
   5  10   9       88.79       79.38      3.73 o 
   6  10   9      140.99      155.19      6.72 o 
   7  10   9        2.58        3.27      2.38 o 
   8  10   9        0.30       -1.95      3.31 o 
   9  10   9       16.60       21.52      5.44 o 
  10  10   9        6.71       17.75      5.65 o 
 -15  11   9      119.98      143.12     10.71 o 
 -14  11   9        1.80       -1.49      4.27 o 
 -13  11   9       65.12       73.43      6.52 o 
 -12  11   9        1.21       -0.33      3.19 o 
 -11  11   9      128.67      114.63     10.60 o 
 -10  11   9      107.13      110.21      6.36 o 
  -9  11   9        0.02       -1.28      2.34 o 
  -8  11   9        0.41        0.30      2.28 o 
  -7  11   9       39.91       42.60      3.79 o 
  -6  11   9       56.28       68.99      4.71 o 
  -5  11   9       53.14       47.97      3.65 o 
  -4  11   9       44.16       47.31      3.38 o 
  -3  11   9       36.31       45.40      2.82 o 
  -2  11   9       28.76       31.59      2.78 o 
  -1  11   9       30.55       24.64      5.20 o 
   0  11   9       49.06       50.97      3.64 o 
   1  11   9      203.94      200.76      7.04 o 
   2  11   9        4.39        6.30      3.64 o 
   3  11   9      198.01      205.16      7.06 o 
   4  11   9      128.85      139.15      7.13 o 
   5  11   9        0.25       -2.35      2.35 o 
   6  11   9      232.60      268.51     15.44 o 
   7  11   9       46.15       47.77      5.54 o 
   8  11   9        0.64        1.09      4.01 o 
   9  11   9        2.09       -3.60      4.06 o 
 -14  12   9       23.46       14.92      6.10 o 
 -13  12   9        3.60        2.44      4.20 o 
 -12  12   9       14.18        7.84      4.23 o 
 -11  12   9      172.72      174.78      8.18 o 
 -10  12   9      122.03      116.01     13.26 o 
  -9  12   9       53.87       51.99      5.09 o 
  -8  12   9      185.52      195.01      7.62 o 
  -7  12   9        6.67        1.38      2.50 o 
  -6  12   9      106.50      114.40      5.40 o 
  -5  12   9        3.76        4.79      2.27 o 
  -4  12   9      153.26      142.24      5.72 o 
  -3  12   9      308.73      315.40      7.73 o 
  -2  12   9       42.42       46.62      3.32 o 
  -1  12   9        2.49        1.48      2.02 o 
   0  12   9       16.08       13.64      2.56 o 
   1  12   9        0.01       -2.16      3.16 o 
   2  12   9        6.76        1.26      2.44 o 
   3  12   9       91.16       91.03      5.88 o 
   4  12   9       86.39       81.23      5.94 o 
   5  12   9      123.98      114.38      6.48 o 
   6  12   9        0.28       -0.69      3.27 o 
   7  12   9       23.66       23.77      5.20 o 
   8  12   9       21.77       27.99      6.89 o 
 -13  13   9        2.27        4.21      6.08 o 
 -12  13   9       49.23       36.10      5.76 o 
 -11  13   9       75.09       77.16      7.01 o 
 -10  13   9       63.14       61.89      5.98 o 
  -9  13   9       28.28       24.64      3.89 o 
  -8  13   9       54.54       49.15      4.53 o 
  -7  13   9       55.91       63.66      4.74 o 
  -6  13   9      126.90      121.89      6.36 o 
  -5  13   9       81.88       80.41      4.95 o 
  -4  13   9        5.11        1.48      1.81 o 
  -3  13   9       29.17       36.11      6.01 o 
  -2  13   9       81.91       85.25      8.37 o 
  -1  13   9       26.01       28.46      3.11 o 
   0  13   9      127.07      129.24     12.96 o 
   1  13   9      180.19      198.66      7.31 o 
   2  13   9       82.26       74.18      5.18 o 
   3  13   9       42.34       34.51      5.53 o 
   4  13   9       63.43       64.55      5.56 o 
   5  13   9       66.76       54.68      6.06 o 
   6  13   9        1.91        0.58      3.85 o 
 -11  14   9        6.16        1.43      3.84 o 
 -10  14   9        7.38        7.34      6.68 o 
  -9  14   9       11.84        8.82      3.78 o 
  -8  14   9       92.27       81.71      6.23 o 
  -7  14   9      166.46      179.43     28.57 o 
  -6  14   9       79.96       91.60      7.78 o 
  -5  14   9       74.70       70.14      6.11 o 
  -4  14   9       23.82       22.05      3.85 o 
  -3  14   9       21.17       24.01      5.57 o 
  -2  14   9       24.64       29.54      5.77 o 
  -1  14   9      151.68      152.48     10.94 o 
   0  14   9        6.58        1.60      2.59 o 
   1  14   9      145.68      137.67      6.85 o 
   2  14   9      161.13      164.27     11.75 o 
   3  14   9       88.80      102.74      7.58 o 
   4  14   9       10.24       19.54      5.71 o 
  -8  15   9      179.93      195.08      8.82 o 
  -7  15   9       49.19       52.14      6.95 o 
  -6  15   9       68.65       66.13      5.03 o 
  -5  15   9       36.44       40.74      3.34 o 
  -4  15   9       18.10       15.27      5.21 o 
  -3  15   9        0.10       -3.79      3.79 o 
  -2  15   9        9.50        7.14      4.97 o 
  -1  15   9       15.24        8.82      4.99 o 
   0  15   9        4.88        5.35      2.66 o 
   1  15   9        6.87        9.21      3.39 o 
   2  15   9       17.69       17.38      4.47 o 
 -19   0  10       18.88       21.38      5.97 o 
 -18   0  10       80.13       65.75      5.52 o 
 -17   0  10      216.06      228.70      9.17 o 
 -16   0  10     1329.74     1404.11     44.94 o 
 -15   0  10        3.48        2.45      2.91 o 
 -14   0  10       17.83        8.80      3.02 o 
 -13   0  10     1357.75     1357.41     42.36 o 
 -12   0  10     2146.20     2187.63     39.52 o 
 -11   0  10     1732.06     1631.88     26.06 o 
 -10   0  10       87.14      150.97      3.90 o 
  -9   0  10      697.10      719.36     12.76 o 
  -8   0  10      573.86      651.02     12.86 o 
  -7   0  10       66.75       75.32      2.95 o 
  -6   0  10     1046.06     1266.49     22.62 o 
  -5   0  10      222.01      321.83      6.91 o 
  -4   0  10        0.16       -0.02      0.81 o 
  -3   0  10        4.27       11.93      2.19 o 
  -2   0  10     1849.88     2276.08     40.01 o 
  -1   0  10    13412.67    14654.93    412.98 o 
   0   0  10     1994.62     2147.13     33.05 o 
   1   0  10     2509.48     2531.21     44.14 o 
   2   0  10     1239.70     1194.39     22.66 o 
   3   0  10       17.83       23.76      2.49 o 
   4   0  10       32.15       20.04      2.30 o 
   5   0  10     1110.32     1086.08     24.23 o 
   6   0  10       43.22       78.39      5.72 o 
   7   0  10      278.45      288.63     16.40 o 
   8   0  10       26.51       31.40      6.34 o 
   9   0  10        0.36        0.45      3.11 o 
  10   0  10       43.03       40.01     14.79 o 
  11   0  10      227.99      244.95     15.20 o 
  12   0  10      250.61      272.07     12.58 o 
  13   0  10       26.26       35.03      7.37 o 
 -20   1  10        3.59        5.31      5.60 o 
 -19   1  10        5.65        2.02      3.77 o 
 -18   1  10        0.40        1.67      2.72 o 
 -17   1  10       18.67       20.31      5.29 o 
 -16   1  10       11.84       14.65      2.39 o 
 -15   1  10      356.17      341.27      9.67 o 
 -14   1  10       73.66       64.11      3.13 o 
 -13   1  10        2.49        3.07      1.53 o 
 -12   1  10      188.25      195.50      4.44 o 
 -11   1  10      362.35      346.65      5.93 o 
 -10   1  10       52.06       54.11      2.06 o 
  -9   1  10       88.05      107.92      2.75 o 
  -8   1  10      111.54      100.98      2.54 o 
  -7   1  10      224.47      262.06      5.28 o 
  -6   1  10     1339.05     1448.00     25.48 o 
  -5   1  10      176.33      165.73      3.92 o 
  -4   1  10      647.11      637.47     11.86 o 
  -3   1  10      128.07      118.24      2.60 o 
  -2   1  10     1235.76     1256.75     15.07 o 
  -1   1  10     1339.11     1408.92     22.67 o 
   0   1  10      170.92      213.21      3.85 o 
   1   1  10      665.50      705.61      9.49 o 
   2   1  10       61.96       72.58      2.85 o 
   3   1  10       27.18       24.69      2.63 o 
   4   1  10       47.25       46.33      2.44 o 
   5   1  10      258.41      240.48      5.63 o 
   6   1  10        7.85       19.00      2.15 o 
   7   1  10       96.70       91.93      4.89 o 
   8   1  10        7.78        4.19      2.02 o 
   9   1  10       28.12       31.80      3.38 o 
  10   1  10       52.91       55.46      4.25 o 
  11   1  10       12.20       11.42      3.12 o 
  12   1  10       51.34       60.26      4.93 o 
  13   1  10       98.67      123.87     12.10 o 
 -20   2  10       16.95       21.70      6.61 o 
 -19   2  10        1.60       -2.25      3.75 o 
 -18   2  10        0.70        3.69      3.80 o 
 -17   2  10        1.27        2.74      4.24 o 
 -16   2  10      282.60      270.25      7.35 o 
 -15   2  10        0.65       -0.08      1.95 o 
 -14   2  10       34.05       36.17      2.70 o 
 -13   2  10        7.94        7.05      1.52 o 
 -12   2  10      156.61      158.14      6.29 o 
 -11   2  10       41.12       32.66      1.82 o 
 -10   2  10       70.45       64.43      2.27 o 
  -9   2  10      190.65      186.31      3.49 o 
  -8   2  10       32.76       22.94      2.00 o 
  -7   2  10        0.02       11.23      0.97 o 
  -6   2  10       98.90      119.74      2.59 o 
  -5   2  10      734.56      686.07      9.23 o 
  -4   2  10     2509.29     2585.54     33.56 o 
  -3   2  10      836.12      857.79     10.43 o 
  -2   2  10      796.01      929.23     10.59 o 
  -1   2  10     1828.19     1839.83     20.08 o 
   0   2  10     1187.53     1221.30     16.08 o 
   1   2  10       57.74       75.45      2.90 o 
   2   2  10        3.85        6.92      1.49 o 
   3   2  10       12.15       17.62      1.77 o 
   4   2  10     1266.88     1148.44     14.09 o 
   5   2  10      223.16      235.81      5.41 o 
   6   2  10       25.79       19.07      2.18 o 
   7   2  10       49.32       48.98      2.98 o 
   8   2  10        2.03        1.62      2.18 o 
   9   2  10        0.23       -1.88      1.88 o 
  10   2  10        4.03        1.33      2.27 o 
  11   2  10        1.98        3.30      2.75 o 
  12   2  10       86.74      100.17      8.90 o 
  13   2  10        8.26        5.42      6.16 o 
 -20   3  10        0.83       -5.19      5.19 o 
 -19   3  10       77.39       72.78      7.04 o 
 -18   3  10       43.29       39.79      5.54 o 
 -17   3  10       31.91       30.49      4.28 o 
 -16   3  10        3.56        2.46      2.90 o 
 -15   3  10       12.63       12.25      3.22 o 
 -14   3  10      196.85      195.13      7.57 o 
 -13   3  10      477.21      458.06     12.94 o 
 -12   3  10        4.91        8.58      1.73 o 
 -11   3  10      108.48      107.66      3.50 o 
 -10   3  10      322.12      322.47      5.98 o 
  -9   3  10        0.24        1.91      1.22 o 
  -8   3  10        0.50        1.34      0.89 o 
  -7   3  10      499.06      520.63      7.75 o 
  -6   3  10     2504.15     2865.60     34.72 o 
  -5   3  10      353.13      394.01      6.38 o 
  -4   3  10      938.14      986.35     13.95 o 
  -3   3  10     1042.08     1168.28     14.91 o 
  -2   3  10       12.05        9.85      0.96 o 
  -1   3  10      139.67      153.51      2.70 o 
   0   3  10      103.99      112.70      2.27 o 
   1   3  10        4.90       11.44      1.04 o 
   2   3  10      552.39      501.17      6.95 o 
   3   3  10        2.79        6.78      1.29 o 
   4   3  10       36.92       43.74      2.31 o 
   5   3  10      564.80      526.16      8.30 o 
   6   3  10      138.42      152.27      4.36 o 
   7   3  10      137.35      137.80      4.57 o 
   8   3  10       51.65       58.49      3.32 o 
   9   3  10        3.63        2.74      2.58 o 
  10   3  10        1.95        3.46      2.84 o 
  11   3  10       16.65       19.31      3.42 o 
  12   3  10       47.34       55.08      9.11 o 
 -19   4  10       39.91       33.93      5.67 o 
 -18   4  10        0.23        0.06      3.43 o 
 -17   4  10       22.49       19.80      3.95 o 
 -16   4  10       23.93       26.42      5.65 o 
 -15   4  10        0.45        2.32      2.68 o 
 -14   4  10        0.22       -0.58      1.85 o 
 -13   4  10       65.50       59.80      5.58 o 
 -12   4  10       30.75       27.41      2.78 o 
 -11   4  10        1.68       -1.51      1.51 o 
 -10   4  10      942.01      861.40     14.16 o 
  -9   4  10      237.32      238.00      5.57 o 
  -8   4  10       27.47       21.45      2.20 o 
  -7   4  10      742.42      740.64     11.63 o 
  -6   4  10     1016.10     1024.08     13.67 o 
  -5   4  10        1.97        6.46      1.46 o 
  -4   4  10      305.08      339.98      9.37 o 
  -3   4  10       82.54      123.99      3.60 o 
  -2   4  10        1.77        0.71      1.00 o 
  -1   4  10       78.62       59.27      2.81 o 
   0   4  10      531.38      526.17      9.98 o 
   1   4  10      439.95      388.75      6.25 o 
   2   4  10      529.18      527.13      7.57 o 
   3   4  10     4226.89     4039.21     46.11 o 
   4   4  10       59.11       61.33      2.57 o 
   5   4  10       69.93       55.36      3.00 o 
   6   4  10       19.83       21.27      2.90 o 
   7   4  10      182.39      188.21      6.00 o 
   8   4  10       65.61       68.94      4.28 o 
   9   4  10       52.32       62.72      4.35 o 
  10   4  10        5.46       -2.55      2.55 o 
  11   4  10       38.99       35.43      4.45 o 
  12   4  10        7.18       18.81      6.67 o 
 -19   5  10       14.90       11.46      4.39 o 
 -18   5  10        2.34       11.47      4.97 o 
 -17   5  10        1.03        3.36      4.27 o 
 -16   5  10        5.22        0.74      3.11 o 
 -15   5  10        0.89        2.37      2.29 o 
 -14   5  10      118.52      113.27      6.18 o 
 -13   5  10      186.19      184.43      5.93 o 
 -12   5  10        1.33        0.25      1.71 o 
 -11   5  10      328.96      299.73      7.06 o 
 -10   5  10       38.78       40.98      2.84 o 
  -9   5  10       52.95       51.68      3.12 o 
  -8   5  10      345.68      359.34      7.82 o 
  -7   5  10      238.51      271.32      7.43 o 
  -6   5  10      325.21      343.46      9.58 o 
  -5   5  10      393.79      378.51      6.32 o 
  -4   5  10      191.29      201.74      4.57 o 
  -3   5  10       26.54       20.05      1.65 o 
  -2   5  10        1.22        3.71      1.31 o 
  -1   5  10       31.85       31.67      2.90 o 
   0   5  10        0.32        2.00      1.67 o 
   1   5  10      540.31      548.18     12.28 o 
   2   5  10        3.51        1.57      2.55 o 
   3   5  10      643.65      621.04     11.26 o 
   4   5  10      444.45      402.59      9.56 o 
   5   5  10       27.27       19.20      2.46 o 
   6   5  10        1.65       -0.02      1.58 o 
   7   5  10        3.45        0.74      1.77 o 
   8   5  10        6.68        2.43      2.13 o 
   9   5  10       88.05       98.26      4.99 o 
  10   5  10        1.44        1.64      2.65 o 
  11   5  10        0.05       -0.24      4.01 o 
  12   5  10       21.15       10.74      6.29 o 
 -18   6  10       31.90       26.29      7.12 o 
 -17   6  10        6.67        3.92      3.76 o 
 -16   6  10       36.00       29.92      6.88 o 
 -15   6  10        4.21        4.82      2.56 o 
 -14   6  10       78.89       81.53      4.64 o 
 -13   6  10       14.47       14.89      2.49 o 
 -12   6  10        0.06       -1.66      1.66 o 
 -11   6  10      113.40       96.73      4.29 o 
 -10   6  10        0.03       -1.57      1.57 o 
  -9   6  10      451.47      433.78      9.36 o 
  -8   6  10      304.83      329.67      7.46 o 
  -7   6  10     1320.66     1291.72     24.96 o 
  -6   6  10        8.57       16.65      1.78 o 
  -5   6  10       18.51       22.15      1.77 o 
  -4   6  10      111.19      130.21      2.62 o 
  -3   6  10      529.42      504.96      6.81 o 
  -2   6  10      310.64      327.47      5.40 o 
  -1   6  10        5.68        0.86      0.95 o 
   0   6  10      666.51      651.81     12.01 o 
   1   6  10      405.11      419.50      7.66 o 
   2   6  10     1257.24     1206.38     18.21 o 
   3   6  10        5.31        8.43      1.86 o 
   4   6  10       48.21       43.12      3.08 o 
   5   6  10        0.33        2.51      1.71 o 
   6   6  10        4.07        0.09      1.76 o 
   7   6  10       14.39       14.54      2.45 o 
   8   6  10       19.80       22.60      3.34 o 
   9   6  10        3.18        6.36      2.69 o 
  10   6  10      127.92      131.41      7.35 o 
  11   6  10        1.71        3.05      4.34 o 
  12   6  10        3.85        5.97      6.02 o 
 -18   7  10       13.31       -4.51      5.62 o 
 -17   7  10        0.00       -3.46      3.46 o 
 -16   7  10       11.65        6.99      2.94 o 
 -15   7  10      109.15      115.02      7.98 o 
 -14   7  10       33.44       35.28      3.53 o 
 -13   7  10      133.96      124.72      5.43 o 
 -12   7  10        1.45        3.65      2.01 o 
 -11   7  10       34.40       34.25      5.83 o 
 -10   7  10      159.98      168.08      6.81 o 
  -9   7  10      162.05      154.51      6.30 o 
  -8   7  10      607.40      619.73     14.15 o 
  -7   7  10       26.65       32.94      3.01 o 
  -6   7  10      291.75      273.69      5.89 o 
  -5   7  10      294.74      250.42      5.17 o 
  -4   7  10       16.13       15.80      1.21 o 
  -3   7  10      494.52      551.28      7.27 o 
  -2   7  10      213.30      211.02      3.85 o 
  -1   7  10      390.34      371.43      6.79 o 
   0   7  10       29.74       20.81      1.80 o 
   1   7  10       52.23       54.40      2.84 o 
   2   7  10      280.90      288.36      6.55 o 
   3   7  10      183.11      165.85      4.70 o 
   4   7  10      209.81      201.05      6.10 o 
   5   7  10      102.63      102.61      7.08 o 
   6   7  10        7.98        5.75      2.24 o 
   7   7  10       17.25       15.26      3.02 o 
   8   7  10       46.15       46.11      4.57 o 
   9   7  10        0.32        0.66      2.93 o 
  10   7  10        0.23       -2.44      4.80 o 
  11   7  10        1.25       -2.25      4.00 o 
 -18   8  10        2.15        5.58      5.00 o 
 -17   8  10        3.20       -2.24      3.59 o 
 -16   8  10       36.39       46.08      4.49 o 
 -15   8  10       35.02       32.24      3.71 o 
 -14   8  10       85.83       95.54      6.21 o 
 -13   8  10        9.92        5.91      2.84 o 
 -12   8  10        4.41        2.87      2.46 o 
 -11   8  10        1.19        1.68      2.53 o 
 -10   8  10      170.28      153.35      6.72 o 
  -9   8  10      234.44      243.48      8.05 o 
  -8   8  10      134.23      125.71      5.57 o 
  -7   8  10      198.76      191.15      4.35 o 
  -6   8  10       47.83       58.71      2.54 o 
  -5   8  10      759.01      728.02     19.18 o 
  -4   8  10      174.03      158.57      5.16 o 
  -3   8  10        0.12       -1.13      1.13 o 
  -2   8  10        0.52        2.52      1.48 o 
  -1   8  10       29.24       30.19      2.37 o 
   0   8  10      459.16      430.58      7.75 o 
   1   8  10      865.02      817.39     13.24 o 
   2   8  10      304.23      333.33      7.19 o 
   3   8  10        0.73        1.73      2.01 o 
   4   8  10       73.03       71.66      3.85 o 
   5   8  10        3.79        3.91      2.04 o 
   6   8  10       11.64        8.34      2.81 o 
   7   8  10       49.19       52.50      3.79 o 
   8   8  10        4.75        8.31      2.80 o 
   9   8  10        1.36        0.90      6.64 o 
  10   8  10       19.99       18.41      8.48 o 
  11   8  10       10.65       17.61      8.38 o 
 -17   9  10        4.56        6.51      4.06 o 
 -16   9  10       83.08       95.69      6.95 o 
 -15   9  10        0.45        8.56      3.65 o 
 -14   9  10        0.01       -1.96      2.78 o 
 -13   9  10       29.81       30.58      4.25 o 
 -12   9  10       11.02        7.68      3.29 o 
 -11   9  10       40.84       51.51      4.76 o 
 -10   9  10      394.23      385.49     11.21 o 
  -9   9  10        6.69        5.24      2.70 o 
  -8   9  10       84.97       76.80      4.03 o 
  -7   9  10       46.22       49.38      3.71 o 
  -6   9  10       43.23       47.76      3.44 o 
  -5   9  10       44.76       37.29      3.27 o 
  -4   9  10       53.54       51.06      4.77 o 
  -3   9  10      199.62      201.12      5.23 o 
  -2   9  10      189.20      198.68      6.03 o 
  -1   9  10       41.84       36.42      2.93 o 
   0   9  10       28.95       30.24      2.69 o 
   1   9  10      220.18      194.79      9.27 o 
   2   9  10       45.05       40.51      2.53 o 
   3   9  10      346.41      343.87      7.54 o 
   4   9  10      130.20      113.75      4.32 o 
   5   9  10        7.64        8.19      2.13 o 
   6   9  10        0.93       -0.26      2.03 o 
   7   9  10        0.49       -0.14      2.32 o 
   8   9  10       11.44       12.18      3.64 o 
   9   9  10        1.47        2.13      3.80 o 
  10   9  10        3.40        1.40      6.87 o 
 -16  10  10        1.54       -3.41      4.55 o 
 -15  10  10       15.57       20.37      5.65 o 
 -14  10  10       89.21      103.97      7.58 o 
 -13  10  10        6.79       12.41      3.74 o 
 -12  10  10        6.72        7.05      3.24 o 
 -11  10  10        3.42        0.55      2.91 o 
 -10  10  10      108.76       96.76      6.04 o 
  -9  10  10        0.02       -2.25      2.29 o 
  -8  10  10        9.00        7.30      2.46 o 
  -7  10  10      105.26       98.89      5.12 o 
  -6  10  10        2.62        3.11      2.07 o 
  -5  10  10      211.72      207.41      7.29 o 
  -4  10  10       72.36       63.89      3.99 o 
  -3  10  10       48.36       48.33      3.01 o 
  -2  10  10       18.02       23.38      2.47 o 
  -1  10  10       88.02       90.21      4.40 o 
   0  10  10      114.10       95.64      5.23 o 
   1  10  10      233.43      266.66     17.62 o 
   2  10  10      173.42      162.26      7.36 o 
   3  10  10       13.17       11.50      2.77 o 
   4  10  10       45.90       49.25      3.77 o 
   5  10  10        3.89        3.19      1.90 o 
   6  10  10       16.84       18.97      3.12 o 
   7  10  10        6.45        3.27      3.10 o 
   8  10  10        0.80        1.22      3.55 o 
   9  10  10        5.00        1.20      4.34 o 
 -15  11  10        3.27       -4.65      4.65 o 
 -14  11  10        0.15       -1.00      3.95 o 
 -13  11  10      172.94      169.23     11.89 o 
 -12  11  10      205.66      223.52      9.56 o 
 -11  11  10      178.74      180.66      8.27 o 
 -10  11  10       57.96       67.21      5.27 o 
  -9  11  10       84.15       90.47      5.95 o 
  -8  11  10       63.52       68.23      6.53 o 
  -7  11  10      362.38      372.66     10.28 o 
  -6  11  10      763.59      760.44     19.10 o 
  -5  11  10       45.65       47.74      4.90 o 
  -4  11  10        3.31        2.20      1.77 o 
  -3  11  10       54.38       50.91      5.74 o 
  -2  11  10        2.34        1.67      2.06 o 
  -1  11  10        4.33        0.15      2.75 o 
   0  11  10        6.55        7.22      2.40 o 
   1  11  10        7.44        9.25      2.64 o 
   2  11  10        0.62       -1.39      2.42 o 
   3  11  10       24.41       26.08      3.38 o 
   4  11  10        9.23        6.60      2.63 o 
   5  11  10        6.33        2.75      4.01 o 
   6  11  10        0.21        1.87      3.07 o 
   7  11  10        8.98       11.98      8.73 o 
   8  11  10        5.39        8.16      4.68 o 
 -14  12  10        0.38       -1.94      4.05 o 
 -13  12  10        0.30        0.00      3.96 o 
 -12  12  10        1.79       -2.02      4.26 o 
 -11  12  10        1.05       -1.58      3.06 o 
 -10  12  10        0.05        0.21      2.81 o 
  -9  12  10        4.64        4.91      3.02 o 
  -8  12  10       10.43       18.37      4.88 o 
  -7  12  10      144.94      142.16      6.40 o 
  -6  12  10      153.79      151.29      8.94 o 
  -5  12  10      129.63      131.61      8.41 o 
  -4  12  10        0.30       -0.02      1.73 o 
  -3  12  10       23.28       19.39      2.68 o 
  -2  12  10       38.59       33.92      3.20 o 
  -1  12  10       12.81       11.01      4.59 o 
   0  12  10       34.12       27.04      3.21 o 
   1  12  10        0.08       -0.36      2.27 o 
   2  12  10       15.79       14.10      3.93 o 
   3  12  10       29.24       24.06      4.56 o 
   4  12  10        0.09       -2.98      2.98 o 
   5  12  10       19.53       26.62      4.50 o 
   6  12  10        3.64        1.17      3.61 o 
   7  12  10        0.80       -3.49      3.49 o 
 -13  13  10       37.82       35.33      5.96 o 
 -12  13  10        0.16       -2.13      3.63 o 
 -11  13  10        1.00       -2.76      3.39 o 
 -10  13  10       11.35        6.54      3.57 o 
  -9  13  10        0.71       -3.01      3.01 o 
  -8  13  10        4.25        0.14      2.81 o 
  -7  13  10        0.29        2.24      2.92 o 
  -6  13  10        9.61        2.81      2.78 o 
  -5  13  10        0.96       -1.60      2.27 o 
  -4  13  10        4.72        5.93      1.88 o 
  -3  13  10       32.19       42.67      4.08 o 
  -2  13  10        1.58        2.92      2.37 o 
  -1  13  10       44.50       44.64      3.94 o 
   0  13  10       12.52       13.39      3.03 o 
   1  13  10       57.08       51.38      4.41 o 
   2  13  10       23.74       27.82      3.91 o 
   3  13  10        7.19        4.23      3.25 o 
   4  13  10        2.37        4.58      4.00 o 
   5  13  10        9.28        6.35      4.02 o 
   6  13  10       23.66       27.44      5.40 o 
 -11  14  10        0.02       -7.29      7.40 o 
 -10  14  10       41.59       30.31      4.94 o 
  -9  14  10       53.93       54.85      5.56 o 
  -8  14  10       88.96      100.81      6.83 o 
  -7  14  10        7.16        5.45      4.01 o 
  -6  14  10       20.68       23.44      5.73 o 
  -5  14  10        0.49        3.59      2.44 o 
  -4  14  10        0.35        3.66      2.17 o 
  -3  14  10        1.70        0.88      4.34 o 
  -2  14  10        4.94        3.65      2.25 o 
  -1  14  10      100.57      104.85      5.74 o 
   0  14  10       92.73       72.82      7.40 o 
   1  14  10      171.81      166.11      7.73 o 
   2  14  10      220.51      218.57      9.42 o 
   3  14  10       61.67       57.85      5.93 o 
   4  14  10        6.70        4.92      3.87 o 
  -8  15  10        1.28       -3.17      3.17 o 
  -7  15  10       35.89       39.79      4.52 o 
  -6  15  10       33.14       33.78      3.42 o 
  -5  15  10       10.34        8.81      3.92 o 
  -4  15  10       13.36       12.93      5.54 o 
  -3  15  10        2.51       -4.09      4.09 o 
  -2  15  10        7.04        2.41      4.56 o 
  -1  15  10        0.23       -0.73      2.34 o 
   0  15  10        1.81        2.67      2.71 o 
   1  15  10        7.78       16.15      3.46 o 
 -20   1  11        0.12        6.02      5.60 o 
 -19   1  11        0.81        0.91      3.65 o 
 -18   1  11       12.75       23.76      3.36 o 
 -17   1  11       18.51       25.62      3.50 o 
 -16   1  11        4.32        2.05      2.07 o 
 -15   1  11      111.37      102.74      4.54 o 
 -14   1  11        2.18        2.51      1.66 o 
 -13   1  11      276.55      293.44      5.78 o 
 -12   1  11       44.93       50.20      2.34 o 
 -11   1  11      223.56      240.96      4.56 o 
 -10   1  11        0.62        1.02      1.16 o 
  -9   1  11      600.80      635.93     12.09 o 
  -8   1  11        1.54        3.89      1.09 o 
  -7   1  11      115.26      164.22      5.67 o 
  -6   1  11      104.97      119.28      2.76 o 
  -5   1  11      326.47      329.54      6.19 o 
  -4   1  11       26.94       19.62      2.37 o 
  -3   1  11       50.78       45.92      1.82 o 
  -2   1  11       59.23       56.00      2.39 o 
  -1   1  11        1.13        2.32      1.14 o 
   0   1  11      199.77      271.06      4.77 o 
   1   1  11        0.21        1.03      0.90 o 
   2   1  11        7.36        7.30      1.34 o 
   3   1  11      182.67      193.60      4.68 o 
   4   1  11      638.55      681.30     10.13 o 
   5   1  11     2762.23     2637.79     34.57 o 
   6   1  11      773.54      741.78     12.17 o 
   7   1  11       85.73       75.94      4.89 o 
   8   1  11        2.99        3.39      2.04 o 
   9   1  11        5.82        2.79      2.48 o 
  10   1  11       14.90        8.04      2.91 o 
  11   1  11        0.57       -2.12      2.70 o 
  12   1  11       63.91       75.23      6.56 o 
 -20   2  11       13.40        7.82      8.46 o 
 -19   2  11        9.78        7.26      4.17 o 
 -18   2  11        1.28        2.76      4.32 o 
 -17   2  11      344.22      343.69     12.46 o 
 -16   2  11      102.48       92.85      4.59 o 
 -15   2  11        0.44       -0.54      1.93 o 
 -14   2  11       52.43       56.73      3.46 o 
 -13   2  11        9.84        9.05      1.92 o 
 -12   2  11        5.88        5.63      1.55 o 
 -11   2  11       62.36       59.79      2.16 o 
 -10   2  11       44.30       41.40      2.55 o 
  -9   2  11      209.36      221.64      3.81 o 
  -8   2  11      192.02      197.07      3.63 o 
  -7   2  11        5.76        3.59      0.85 o 
  -6   2  11     1334.74     1504.54     25.45 o 
  -5   2  11     2622.79     2737.71     33.32 o 
  -4   2  11     1320.22     1384.41     19.17 o 
  -3   2  11      612.41      595.45      7.31 o 
  -2   2  11        5.16        4.77      0.76 o 
  -1   2  11     1004.28     1114.26     13.88 o 
   0   2  11     2514.02     2595.79     29.80 o 
   1   2  11      439.38      428.89      7.63 o 
   2   2  11       64.75       61.84      2.45 o 
   3   2  11      132.51      109.07      3.22 o 
   4   2  11      314.09      359.74      6.96 o 
   5   2  11      631.00      593.61     10.40 o 
   6   2  11      427.59      397.49      7.88 o 
   7   2  11       60.63       58.66      3.36 o 
   8   2  11       12.75        8.07      2.27 o 
   9   2  11        4.79        6.98      2.35 o 
  10   2  11       95.87      102.09      7.89 o 
  11   2  11       40.69       33.78      5.12 o 
  12   2  11       13.25        7.17      5.95 o 
 -20   3  11       38.75       28.55      5.46 o 
 -19   3  11        0.43       -0.39      4.78 o 
 -18   3  11       17.94       14.10      4.51 o 
 -17   3  11        8.02        8.03      3.39 o 
 -16   3  11       50.58       58.84      6.39 o 
 -15   3  11        6.78        6.03      2.42 o 
 -14   3  11       26.64       27.85      2.86 o 
 -13   3  11       64.08       56.44      3.71 o 
 -12   3  11      315.61      279.42      7.41 o 
 -11   3  11      219.82      226.08      4.94 o 
 -10   3  11      349.84      330.82      6.53 o 
  -9   3  11      563.31      577.32      9.58 o 
  -8   3  11        7.26       11.31      1.41 o 
  -7   3  11     1141.42     1226.71     16.28 o 
  -6   3  11      198.10      214.20      5.85 o 
  -5   3  11      187.96      244.24      4.10 o 
  -4   3  11      439.29      414.46      6.61 o 
  -3   3  11       81.14      100.00      2.21 o 
  -2   3  11      901.88      952.77     11.70 o 
  -1   3  11      521.55      541.48      6.91 o 
   0   3  11       41.34       40.80      2.74 o 
   1   3  11        1.80        0.91      0.86 o 
   2   3  11     2255.19     2177.98     24.25 o 
   3   3  11     1059.34     1065.61     14.97 o 
   4   3  11       57.12       43.58      2.38 o 
   5   3  11       27.72       24.11      2.15 o 
   6   3  11      167.56      176.53      5.55 o 
   7   3  11       35.90       36.44      2.74 o 
   8   3  11        0.74        2.60      1.82 o 
   9   3  11       10.04        2.94      2.78 o 
  10   3  11        0.50        0.56      2.88 o 
  11   3  11       12.46        5.47      3.62 o 
  12   3  11        1.56        0.07      5.51 o 
 -19   4  11       48.05       55.55      6.53 o 
 -18   4  11       40.95       34.17      5.41 o 
 -17   4  11        4.06        5.85      3.34 o 
 -16   4  11        8.46       11.71      3.47 o 
 -15   4  11       13.96       10.96      3.15 o 
 -14   4  11        1.38        2.26      2.57 o 
 -13   4  11      216.74      221.08      6.59 o 
 -12   4  11      238.51      220.48      6.04 o 
 -11   4  11     1392.12     1351.54     20.83 o 
 -10   4  11      394.10      355.09      8.19 o 
  -9   4  11       34.85       39.98      2.75 o 
  -8   4  11      204.84      231.88      5.83 o 
  -7   4  11     1000.79     1007.82     17.03 o 
  -6   4  11     1108.82     1161.61     16.63 o 
  -5   4  11        5.03       19.05      1.61 o 
  -4   4  11       22.63       20.77      1.74 o 
  -3   4  11      273.48      357.11      9.44 o 
  -2   4  11      103.35      116.28      3.71 o 
  -1   4  11       81.90       79.55      4.69 o 
   0   4  11      175.92      163.02      3.25 o 
   1   4  11        1.14        1.09      0.86 o 
   2   4  11       55.52       51.05      2.78 o 
   3   4  11     1809.74     1770.87     21.66 o 
   4   4  11        1.49       -0.34      1.14 o 
   5   4  11      158.38      157.14      4.71 o 
   6   4  11       46.66       49.27      3.51 o 
   7   4  11       83.64       81.49      4.60 o 
   8   4  11        7.69        0.68      2.22 o 
   9   4  11       10.41        9.60      2.89 o 
  10   4  11        7.47        4.64      2.85 o 
  11   4  11        0.90        1.58      5.57 o 
  12   4  11        1.15        1.90      5.77 o 
 -19   5  11       33.27       28.75      8.05 o 
 -18   5  11        1.46        1.23      3.61 o 
 -17   5  11       42.77       49.16      6.56 o 
 -16   5  11        0.73       -1.83      4.02 o 
 -15   5  11       65.23       60.24      4.20 o 
 -14   5  11        2.38        3.30      2.14 o 
 -13   5  11      299.04      282.61      8.66 o 
 -12   5  11        0.09       -1.17      1.76 o 
 -11   5  11       59.91       69.73      3.73 o 
 -10   5  11      121.89      110.85      4.53 o 
  -9   5  11      228.98      226.42      6.16 o 
  -8   5  11      443.00      464.43     12.29 o 
  -7   5  11       32.58       56.71      3.52 o 
  -6   5  11      421.81      377.83      7.41 o 
  -5   5  11       18.96       34.85      2.44 o 
  -4   5  11      569.35      509.04      9.48 o 
  -3   5  11      390.92      377.89      8.81 o 
  -2   5  11       14.37       14.11      3.32 o 
  -1   5  11       16.25       16.54      2.05 o 
   0   5  11      406.68      412.97      9.98 o 
   1   5  11      464.06      485.63      8.74 o 
   2   5  11      265.31      264.49      9.38 o 
   3   5  11       48.02       49.71      4.24 o 
   4   5  11       66.87       61.84      3.59 o 
   5   5  11        0.00       -0.63      1.70 o 
   6   5  11        2.24        1.21      2.79 o 
   7   5  11       50.80       45.46      3.64 o 
   8   5  11       20.14       19.29      3.34 o 
   9   5  11       91.25      114.62      5.47 o 
  10   5  11        9.54       14.51      3.29 o 
  11   5  11        0.28        2.75      5.25 o 
 -19   6  11        3.27       -2.49     15.25 o 
 -18   6  11        0.46       -2.47      8.97 o 
 -17   6  11       20.63       19.94      4.40 o 
 -16   6  11       48.41       52.98      5.35 o 
 -15   6  11       19.25       21.53      3.45 o 
 -14   6  11       28.53       23.54      4.92 o 
 -13   6  11       31.57       31.84      3.08 o 
 -12   6  11        2.35        2.42      1.89 o 
 -11   6  11       97.91       92.85      4.59 o 
 -10   6  11      238.89      242.29      6.75 o 
  -9   6  11     3648.99     3633.04     55.55 o 
  -8   6  11       77.91       65.85      3.43 o 
  -7   6  11      139.58      129.11      7.60 o 
  -6   6  11      157.26      189.44      5.53 o 
  -5   6  11       47.53       34.81      2.10 o 
  -4   6  11        0.14        0.74      0.79 o 
  -3   6  11      167.61      159.19      3.46 o 
  -2   6  11       83.91       85.72      2.81 o 
  -1   6  11      221.88      232.39      5.25 o 
   0   6  11        0.31        1.67      1.19 o 
   1   6  11       78.76       61.44      2.98 o 
   2   6  11      122.81      112.23      5.27 o 
   3   6  11        2.62        1.76      1.64 o 
   4   6  11       94.23       94.47      4.46 o 
   5   6  11       37.42       36.45      3.13 o 
   6   6  11       15.05       14.10      2.43 o 
   7   6  11        2.16        3.76      2.19 o 
   8   6  11       49.75       48.60      4.28 o 
   9   6  11        0.32       -0.90      2.76 o 
  10   6  11       43.73       44.25      5.49 o 
  11   6  11        4.32        4.31      5.58 o 
 -18   7  11       32.88       22.62      9.53 o 
 -17   7  11       37.67       40.72      5.52 o 
 -16   7  11        6.03        5.34      2.84 o 
 -15   7  11       31.82       30.67      3.60 o 
 -14   7  11       82.65       80.83      5.92 o 
 -13   7  11        0.30        1.58      2.02 o 
 -12   7  11        3.17       -1.32      1.91 o 
 -11   7  11       30.85       28.95      3.71 o 
 -10   7  11       44.73       43.77      4.23 o 
  -9   7  11       33.34       28.32      3.34 o 
  -8   7  11        0.69       -1.39      2.03 o 
  -7   7  11      427.34      411.92     10.42 o 
  -6   7  11      397.84      400.94      8.18 o 
  -5   7  11        1.35        1.50      1.09 o 
  -4   7  11      193.22      184.63      3.89 o 
  -3   7  11       48.19       63.46      2.58 o 
  -2   7  11       10.50       17.38      1.58 o 
  -1   7  11      234.29      229.78      5.08 o 
   0   7  11      141.57      108.75      3.68 o 
   1   7  11      205.91      185.20      4.97 o 
   2   7  11      226.57      247.17      5.50 o 
   3   7  11        5.95        7.56      1.82 o 
   4   7  11        0.23       -0.35      1.58 o 
   5   7  11        0.35        0.11      1.76 o 
   6   7  11        7.13        6.14      2.26 o 
   7   7  11       59.15       63.10      4.15 o 
   8   7  11       21.14       16.12      3.28 o 
   9   7  11       18.13       19.40      6.29 o 
  10   7  11        0.50       -1.31      6.35 o 
  11   7  11        1.75        2.85      8.14 o 
 -18   8  11        4.39       -2.75      4.48 o 
 -17   8  11        6.52        6.63      3.68 o 
 -16   8  11        1.62        2.37      3.01 o 
 -15   8  11        1.40       -2.30      2.40 o 
 -14   8  11       13.58       10.35      3.20 o 
 -13   8  11        2.05        4.95      3.14 o 
 -12   8  11       68.17       72.81      5.50 o 
 -11   8  11      179.47      186.21      7.67 o 
 -10   8  11      265.63      248.99     14.66 o 
  -9   8  11      312.99      321.83      9.56 o 
  -8   8  11      329.86      319.31      9.24 o 
  -7   8  11       19.29       15.60      1.95 o 
  -6   8  11        3.60        9.00      1.20 o 
  -5   8  11      272.85      247.90      8.14 o 
  -4   8  11       13.40       21.51      2.37 o 
  -3   8  11      101.49      107.58      4.36 o 
  -2   8  11        2.47        5.48      1.80 o 
  -1   8  11       25.12       16.71      1.53 o 
   0   8  11      434.16      384.16      7.45 o 
   1   8  11      127.71      131.37      5.78 o 
   2   8  11      453.56      455.00      9.08 o 
   3   8  11       28.22       25.75      2.43 o 
   4   8  11        0.98        0.00      1.66 o 
   5   8  11        5.50        8.78      2.19 o 
   6   8  11       18.16       18.31      2.69 o 
   7   8  11        4.08        1.10      2.24 o 
   8   8  11        3.27        6.72      3.29 o 
   9   8  11       14.13       12.25      5.54 o 
  10   8  11        0.23       -4.87      5.94 o 
 -17   9  11        2.47        6.77      4.13 o 
 -16   9  11       46.91       44.49      5.31 o 
 -15   9  11       39.13       35.66      5.33 o 
 -14   9  11       44.79       48.59      5.39 o 
 -13   9  11        6.17       10.16      3.44 o 
 -12   9  11        3.27        1.55      2.82 o 
 -11   9  11      112.87      100.09      6.21 o 
 -10   9  11        8.13        6.65      3.96 o 
  -9   9  11       89.87       93.84      8.80 o 
  -8   9  11      129.33      146.13      5.08 o 
  -7   9  11        3.72        5.79      2.32 o 
  -6   9  11        5.38        7.08      2.40 o 
  -5   9  11       35.49       45.31      3.70 o 
  -4   9  11      122.61      106.70      6.97 o 
  -3   9  11        1.61        3.64      1.71 o 
  -2   9  11       38.05       33.27      2.90 o 
  -1   9  11      369.64      345.56      9.12 o 
   0   9  11       28.82       23.33      2.68 o 
   1   9  11       11.55        9.51      1.69 o 
   2   9  11        4.02        1.99      1.64 o 
   3   9  11        7.46       11.45      1.98 o 
   4   9  11       22.13       20.76      2.44 o 
   5   9  11       15.95       22.74      2.68 o 
   6   9  11       56.97       57.23      3.88 o 
   7   9  11        2.78        5.32      3.69 o 
   8   9  11        0.53       -0.73      3.84 o 
   9   9  11        6.02       12.70      7.29 o 
 -16  10  11      136.66      130.40     10.48 o 
 -15  10  11       43.58       38.19      7.74 o 
 -14  10  11        9.66       13.64      5.01 o 
 -13  10  11       15.68       13.31      4.38 o 
 -12  10  11       10.83        7.36      3.24 o 
 -11  10  11      380.55      410.13     14.88 o 
 -10  10  11       13.07       16.54      3.32 o 
  -9  10  11       70.00       74.35      5.14 o 
  -8  10  11        4.28        0.57      2.35 o 
  -7  10  11      104.01       90.79      4.99 o 
  -6  10  11       79.16       74.31      8.55 o 
  -5  10  11        2.34       -0.46      2.01 o 
  -4  10  11      123.49      116.73      4.57 o 
  -3  10  11        0.22        0.17      1.91 o 
  -2  10  11       10.43        8.23      2.10 o 
  -1  10  11       51.35       46.90      3.58 o 
   0  10  11       97.98      113.34      5.38 o 
   1  10  11        1.88        2.77      2.48 o 
   2  10  11       26.47       24.27      3.13 o 
   3  10  11      142.54      139.77     11.04 o 
   4  10  11       33.02       21.27      2.37 o 
   5  10  11        0.71       -0.31      2.01 o 
   6  10  11       99.71      109.16      5.60 o 
   7  10  11        8.90        5.82      3.74 o 
   8  10  11        0.15       -3.97      3.97 o 
 -15  11  11       45.03       37.49      6.49 o 
 -14  11  11        3.51       -4.88      4.88 o 
 -13  11  11       22.34       21.86      4.57 o 
 -12  11  11       28.19       26.00      4.38 o 
 -11  11  11       25.73       25.68      4.18 o 
 -10  11  11       49.45       56.13      4.95 o 
  -9  11  11      129.46      114.35      6.35 o 
  -8  11  11      247.79      237.71      8.25 o 
  -7  11  11      301.51      286.92      9.97 o 
  -6  11  11       12.92        8.61      2.85 o 
  -5  11  11       29.91       27.34      3.26 o 
  -4  11  11       69.96       73.61      3.91 o 
  -3  11  11       46.18       45.66      3.71 o 
  -2  11  11       19.72       15.29      2.70 o 
  -1  11  11       60.54       59.76      7.08 o 
   0  11  11        4.07        7.90      2.92 o 
   1  11  11      113.87      130.35      6.68 o 
   2  11  11        0.10        0.20      2.37 o 
   3  11  11      168.78      178.60      7.76 o 
   4  11  11      143.45      133.90      6.23 o 
   5  11  11      110.84      122.13      7.84 o 
   6  11  11       55.20       57.49      5.89 o 
   7  11  11        9.55       10.59      4.55 o 
   8  11  11       22.35       19.51      6.05 o 
 -14  12  11       14.09       19.68      8.00 o 
 -13  12  11        6.14        0.78      3.88 o 
 -12  12  11       20.45       15.20      4.57 o 
 -11  12  11       10.67        4.69      3.21 o 
 -10  12  11       44.15       42.38      4.56 o 
  -9  12  11      276.77      280.38      9.56 o 
  -8  12  11      349.26      305.40     10.49 o 
  -7  12  11      302.62      315.47     10.72 o 
  -6  12  11      329.05      349.94     11.08 o 
  -5  12  11       79.47       69.63      4.13 o 
  -4  12  11       11.10        6.89      2.34 o 
  -3  12  11       61.79       58.84      4.23 o 
  -2  12  11       78.54       72.99      4.89 o 
  -1  12  11        1.56       -2.21      2.21 o 
   0  12  11       65.56       68.85      4.78 o 
   1  12  11      134.64      120.19      6.17 o 
   2  12  11       17.14       11.97      3.22 o 
   3  12  11        5.71        8.36      4.33 o 
   4  12  11      178.09      189.67      8.76 o 
   5  12  11      148.31      141.31     13.96 o 
   6  12  11        1.54       -1.63      3.78 o 
 -13  13  11        0.65        2.56      5.38 o 
 -12  13  11        1.35        1.15      3.93 o 
 -11  13  11        0.90       -1.14      4.77 o 
 -10  13  11        0.38       -2.94      2.94 o 
  -9  13  11       52.42       50.62      5.13 o 
  -8  13  11       35.79       30.41      4.32 o 
  -7  13  11       73.61       82.97      5.86 o 
  -6  13  11       59.57       54.04      4.56 o 
  -5  13  11       71.87       84.56      6.68 o 
  -4  13  11      154.63      176.73      6.93 o 
  -3  13  11       33.31       29.58      3.42 o 
  -2  13  11        4.72        6.48      2.62 o 
  -1  13  11        1.75        0.67      2.63 o 
   0  13  11       38.83       30.14      5.01 o 
   1  13  11       45.15       44.08      5.59 o 
   2  13  11       32.16       23.19      3.79 o 
   3  13  11      227.58      245.48     11.86 o 
   4  13  11       15.60       16.93      4.66 o 
   5  13  11       11.33       16.88      4.63 o 
 -11  14  11       21.53       21.10      7.36 o 
 -10  14  11       24.64       23.45      4.58 o 
  -9  14  11        0.01       -2.15      3.26 o 
  -8  14  11       28.21       38.31      4.85 o 
  -7  14  11        0.03       -0.19      2.92 o 
  -6  14  11       68.10       69.47      4.48 o 
  -5  14  11       60.12       63.54      4.63 o 
  -4  14  11        0.57        0.27      4.59 o 
  -3  14  11       65.05       61.10      6.10 o 
  -2  14  11        0.22        0.04      2.41 o 
  -1  14  11      133.98      132.00      6.76 o 
   0  14  11       64.03       74.83      7.09 o 
   1  14  11       11.77        7.74      3.36 o 
   2  14  11       59.94       72.07      6.28 o 
   3  14  11       10.54       10.28      4.22 o 
  -8  15  11        6.21        2.69      3.52 o 
  -7  15  11        2.31       -0.04      2.50 o 
  -6  15  11        0.03        0.92      2.36 o 
  -5  15  11       10.13       16.93      3.05 o 
  -4  15  11       18.87       17.99      2.92 o 
  -3  15  11       39.66       30.47      6.77 o 
  -2  15  11        8.10        7.63      2.67 o 
  -1  15  11        0.15        0.55      2.62 o 
   0  15  11        2.95        1.86      2.92 o 
 -20   0  12        0.10        1.37      4.95 o 
 -19   0  12        4.86        7.31      5.09 o 
 -18   0  12      125.70      137.17      7.47 o 
 -17   0  12      233.74      241.35     14.53 o 
 -16   0  12        6.90        2.07      3.15 o 
 -15   0  12       42.57       43.17      4.29 o 
 -14   0  12        1.32       -1.38      2.33 o 
 -13   0  12       11.98       -0.44      2.03 o 
 -12   0  12       83.82       71.14      4.12 o 
 -11   0  12     2033.07     2123.71     46.65 o 
 -10   0  12       11.56       23.42      2.35 o 
  -9   0  12       29.98       27.64      2.26 o 
  -8   0  12      151.27      166.30      6.55 o 
  -7   0  12     4154.38     4126.50    174.50 o 
  -6   0  12     1315.30     1407.68     79.66 o 
  -5   0  12      627.96      706.19     13.55 o 
  -4   0  12        0.28       19.45      1.65 o 
  -3   0  12       41.77       44.94      2.39 o 
  -2   0  12      182.22      198.17      4.92 o 
  -1   0  12      106.77       91.48      3.40 o 
   0   0  12      134.12      158.28      4.61 o 
   1   0  12      619.07      621.18     13.41 o 
   2   0  12        0.67        2.19      1.66 o 
   3   0  12      117.88       93.60      4.84 o 
   4   0  12       21.22       12.50      2.48 o 
   5   0  12      188.35      157.60      6.72 o 
   6   0  12       15.01        1.54      3.70 o 
   7   0  12       14.61       10.32      3.52 o 
   8   0  12      122.97      108.08      7.51 o 
   9   0  12       14.36       12.31      4.54 o 
  10   0  12      292.36      340.96     14.06 o 
  11   0  12       22.95       30.95      6.01 o 
  12   0  12      133.01      171.10     12.74 o 
 -20   1  12        1.16        0.78      5.28 o 
 -19   1  12        0.21       -1.65      3.99 o 
 -18   1  12       22.70       35.31      3.75 o 
 -17   1  12      152.96      173.47      6.75 o 
 -16   1  12       69.63       64.20      3.56 o 
 -15   1  12        2.00        0.89      1.83 o 
 -14   1  12        0.74        1.77      1.57 o 
 -13   1  12       53.91       39.82      2.34 o 
 -12   1  12       63.13       50.40      2.62 o 
 -11   1  12       75.30       67.26      2.75 o 
 -10   1  12     1298.56     1352.95     22.17 o 
  -9   1  12       64.93       65.30      3.29 o 
  -8   1  12       61.81       72.00      3.21 o 
  -7   1  12       21.56       25.00      2.50 o 
  -6   1  12      743.65      718.73     14.05 o 
  -5   1  12     2131.62     2155.91     37.46 o 
  -4   1  12      612.46      670.85     11.21 o 
  -3   1  12      192.82      206.97      3.65 o 
  -2   1  12      418.55      406.96      5.71 o 
  -1   1  12        1.05        0.95      0.75 o 
   0   1  12      280.80      341.77      5.65 o 
   1   1  12     1340.15     1285.61     16.17 o 
   2   1  12       67.32       73.83      3.87 o 
   3   1  12      209.02      196.53      4.66 o 
   4   1  12       35.41       35.03      2.35 o 
   5   1  12     1083.86     1031.10     15.57 o 
   6   1  12      263.26      246.09      6.62 o 
   7   1  12      124.13      111.69      4.84 o 
   8   1  12       35.77       40.55      3.76 o 
   9   1  12        2.29        4.65      2.57 o 
  10   1  12      101.31      102.09      5.81 o 
  11   1  12      141.01      153.06      7.54 o 
  12   1  12       42.19       48.11      8.51 o 
 -20   2  12       27.95       24.36      4.94 o 
 -19   2  12       23.14       28.07      5.13 o 
 -18   2  12      315.75      335.66     12.50 o 
 -17   2  12      104.12      109.21     11.71 o 
 -16   2  12       10.49        5.19      2.38 o 
 -15   2  12      134.05      142.04      5.18 o 
 -14   2  12       16.37       13.71      2.11 o 
 -13   2  12       31.76       35.12      2.58 o 
 -12   2  12      492.51      505.01      7.12 o 
 -11   2  12      257.15      287.90      4.91 o 
 -10   2  12       80.50       66.88      2.17 o 
  -9   2  12       22.54       23.64      1.73 o 
  -8   2  12        0.57        1.19      0.85 o 
  -7   2  12       33.84       37.62      1.64 o 
  -6   2  12       57.12       79.89      2.24 o 
  -5   2  12     1413.52     1560.90     19.65 o 
  -4   2  12       71.65       60.09      2.11 o 
  -3   2  12       31.81       34.28      1.44 o 
  -2   2  12       63.08       49.59      1.67 o 
  -1   2  12       12.10       16.31      1.22 o 
   0   2  12        1.00        4.81      1.04 o 
   1   2  12      126.80      127.75      5.34 o 
   2   2  12      817.37      813.91     10.59 o 
   3   2  12      136.68      141.94      4.60 o 
   4   2  12       66.53       65.74      3.16 o 
   5   2  12       53.22       51.21      3.00 o 
   6   2  12        0.00       -0.84      1.65 o 
   7   2  12       19.34       16.27      2.59 o 
   8   2  12        3.87        7.84      2.34 o 
   9   2  12        3.52       -0.30      2.23 o 
  10   2  12       34.73       41.74      4.12 o 
  11   2  12        7.17        7.21      4.93 o 
 -20   3  12       95.70       93.23     10.20 o 
 -19   3  12        5.20        8.12      4.43 o 
 -18   3  12      102.37       90.49      7.17 o 
 -17   3  12       23.65       31.31      4.49 o 
 -16   3  12       73.49       74.36      5.38 o 
 -15   3  12       13.12        9.05      2.56 o 
 -14   3  12       11.73        7.09      1.84 o 
 -13   3  12      179.97      169.43      4.54 o 
 -12   3  12      316.40      323.62      6.38 o 
 -11   3  12      204.68      212.01      5.12 o 
 -10   3  12      601.71      582.24     11.66 o 
  -9   3  12      501.38      512.93      8.79 o 
  -8   3  12       18.83       22.48      1.78 o 
  -7   3  12       68.72       74.36      2.17 o 
  -6   3  12     1496.68     1574.38     22.71 o 
  -5   3  12     4138.09     4157.46     45.96 o 
  -4   3  12      403.88      416.54      5.91 o 
  -3   3  12       34.43       35.41      1.55 o 
  -2   3  12       99.36       73.53      2.15 o 
  -1   3  12     1184.05     1298.88     14.77 o 
   0   3  12      150.62      153.76      3.37 o 
   1   3  12      461.98      417.50      6.22 o 
   2   3  12       28.64       45.83      3.49 o 
   3   3  12      605.07      589.41      9.88 o 
   4   3  12        0.33        3.02      1.69 o 
   5   3  12       61.75       55.49      3.32 o 
   6   3  12       74.86       57.25      3.19 o 
   7   3  12        0.02       -1.05      1.74 o 
   8   3  12       15.38       18.46      3.34 o 
   9   3  12        8.41       10.47      3.26 o 
  10   3  12       24.93       28.94      4.25 o 
  11   3  12        0.06       -0.82      5.44 o 
 -20   4  12        0.06        2.30      6.33 o 
 -19   4  12      104.65       99.90      8.07 o 
 -18   4  12       37.51       32.16      4.63 o 
 -17   4  12        7.07        6.57      4.32 o 
 -16   4  12        6.66        0.53      2.47 o 
 -15   4  12       68.06       51.35      4.77 o 
 -14   4  12       58.96       61.88      4.50 o 
 -13   4  12      150.48      136.06      5.09 o 
 -12   4  12      308.09      291.04      7.04 o 
 -11   4  12      964.82      941.58     17.13 o 
 -10   4  12      189.87      192.28      5.70 o 
  -9   4  12      274.08      240.44      6.25 o 
  -8   4  12        2.75        7.08      2.79 o 
  -7   4  12     1418.40     1415.35     26.05 o 
  -6   4  12        0.99        6.04      1.60 o 
  -5   4  12       23.07       21.83      2.65 o 
  -4   4  12        5.83        0.95      1.01 o 
  -3   4  12        0.61        4.57      1.31 o 
  -2   4  12      174.10      169.37      4.24 o 
  -1   4  12       29.84       27.99      1.75 o 
   0   4  12      133.35      132.67      3.18 o 
   1   4  12     1057.79     1089.96     13.98 o 
   2   4  12     1614.92     1556.94     22.11 o 
   3   4  12        4.18        4.77      2.36 o 
   4   4  12      126.53      117.42      3.80 o 
   5   4  12       37.09       43.43      3.27 o 
   6   4  12      293.80      291.65      7.62 o 
   7   4  12      286.92      296.82      8.27 o 
   8   4  12       21.97       14.22      2.98 o 
   9   4  12       22.67       27.84      4.10 o 
  10   4  12        1.88       -2.02      2.96 o 
  11   4  12        0.97       -1.52      5.03 o 
 -19   5  12        3.81        0.20      4.93 o 
 -18   5  12       12.60        8.28      4.68 o 
 -17   5  12        0.02        0.37      3.27 o 
 -16   5  12        6.50        5.23      3.14 o 
 -15   5  12        9.22        2.56      2.53 o 
 -14   5  12       39.19       35.02      3.23 o 
 -13   5  12        3.93       -1.61      2.21 o 
 -12   5  12        6.93        5.48      2.08 o 
 -11   5  12      108.26       92.20      4.58 o 
 -10   5  12      230.20      231.84     11.94 o 
  -9   5  12      420.63      454.65      9.70 o 
  -8   5  12     2432.86     2519.17     39.18 o 
  -7   5  12      122.06      124.52      5.89 o 
  -6   5  12      229.74      232.81     11.63 o 
  -5   5  12      377.60      388.76      8.89 o 
  -4   5  12      158.48      196.43      5.06 o 
  -3   5  12      490.49      522.65     11.50 o 
  -2   5  12        4.89       10.97      1.96 o 
  -1   5  12        1.34        2.19      1.65 o 
   0   5  12       18.15       20.01      1.85 o 
   1   5  12        0.04        2.16      1.79 o 
   2   5  12       21.74       15.37      2.09 o 
   3   5  12      429.89      385.64      8.39 o 
   4   5  12       15.71       10.79      2.93 o 
   5   5  12        4.10        4.74      2.14 o 
   6   5  12      324.95      331.04      8.23 o 
   7   5  12       98.41      101.71      5.21 o 
   8   5  12       17.10       21.90      3.03 o 
   9   5  12       19.90       23.82      3.31 o 
  10   5  12        6.42       15.25      4.98 o 
  11   5  12       13.60        4.95      6.09 o 
 -19   6  12        6.10       -1.65      5.31 o 
 -18   6  12        2.40        5.53      4.86 o 
 -17   6  12       18.07       26.15      4.54 o 
 -16   6  12       45.43       39.88      4.86 o 
 -15   6  12       14.96       20.47      2.98 o 
 -14   6  12      174.42      176.16      8.14 o 
 -13   6  12       11.36       10.30      2.30 o 
 -12   6  12       59.50       63.81      4.24 o 
 -11   6  12       45.94       55.97      3.75 o 
 -10   6  12        2.24       15.04      2.49 o 
  -9   6  12       22.49       15.45      3.33 o 
  -8   6  12      317.77      310.70      7.46 o 
  -7   6  12       30.19       32.05      3.70 o 
  -6   6  12        5.74        5.60      1.94 o 
  -5   6  12      197.36      186.53      4.26 o 
  -4   6  12      117.48      117.07      3.05 o 
  -3   6  12      303.99      293.18      5.73 o 
  -2   6  12       33.36       16.18      1.65 o 
  -1   6  12       71.42       65.25      2.85 o 
   0   6  12      449.79      448.82      8.26 o 
   1   6  12      210.25      198.87      5.07 o 
   2   6  12        0.69        3.39      1.68 o 
   3   6  12      230.38      238.74      6.43 o 
   4   6  12      105.66       95.39      4.60 o 
   5   6  12       41.03       36.51      3.27 o 
   6   6  12       29.13       28.66      3.05 o 
   7   6  12        0.00        0.52      2.50 o 
   8   6  12      138.57      157.12      6.14 o 
   9   6  12       13.48       10.91      4.79 o 
  10   6  12        6.20        1.04      4.19 o 
  11   6  12        0.16       -5.00      5.00 o 
 -18   7  12       16.21       22.28      4.93 o 
 -17   7  12       25.77       25.81      4.86 o 
 -16   7  12       13.89        9.87      3.29 o 
 -15   7  12        0.03       -1.52      2.41 o 
 -14   7  12       67.20       57.51      4.07 o 
 -13   7  12        5.65        0.06      2.38 o 
 -12   7  12        2.87        1.87      2.45 o 
 -11   7  12       56.86       56.72      3.89 o 
 -10   7  12      791.46      802.39     18.14 o 
  -9   7  12      162.17      164.89      6.81 o 
  -8   7  12      470.86      456.29     11.53 o 
  -7   7  12      592.73      572.70     12.26 o 
  -6   7  12        0.08        8.92      2.51 o 
  -5   7  12       69.51       72.53      2.80 o 
  -4   7  12      125.32      115.41      2.94 o 
  -3   7  12       12.50       16.55      1.73 o 
  -2   7  12       55.92       56.14      2.65 o 
  -1   7  12      276.65      234.32      6.70 o 
   0   7  12       31.81       24.25      1.94 o 
   1   7  12      180.81      186.50      4.68 o 
   2   7  12      366.84      333.07      7.01 o 
   3   7  12        8.50        9.38      1.98 o 
   4   7  12      132.43      142.54      6.11 o 
   5   7  12       55.39       56.49      3.67 o 
   6   7  12      156.70      151.54      7.02 o 
   7   7  12       62.83       68.71      4.41 o 
   8   7  12        1.35       -1.91      4.03 o 
   9   7  12        0.00       -4.13      4.13 o 
  10   7  12       20.00       10.60      7.82 o 
 -18   8  12       26.99       24.05      9.04 o 
 -17   8  12       70.11       63.75      5.59 o 
 -16   8  12      110.75      121.90      7.93 o 
 -15   8  12        0.56       -2.11      2.65 o 
 -14   8  12       69.40       67.67      5.92 o 
 -13   8  12       57.48       59.01      5.34 o 
 -12   8  12       12.68       11.55      3.22 o 
 -11   8  12       60.34       54.88      4.81 o 
 -10   8  12        5.78       11.45      4.58 o 
  -9   8  12      643.42      615.34     14.78 o 
  -8   8  12      614.98      608.65     11.89 o 
  -7   8  12      580.72      635.62     13.13 o 
  -6   8  12      507.98      479.30      8.57 o 
  -5   8  12      431.61      434.07      9.17 o 
  -4   8  12       29.66       30.03      2.73 o 
  -3   8  12       22.10       16.66      1.50 o 
  -2   8  12        0.00        3.73      1.10 o 
  -1   8  12      235.89      234.02      5.37 o 
   0   8  12      873.83      812.95     13.37 o 
   1   8  12      188.43      211.61      5.58 o 
   2   8  12        1.52        4.33      1.80 o 
   3   8  12        3.28        2.87      1.77 o 
   4   8  12       40.75       51.28      3.41 o 
   5   8  12       14.78       13.24      2.48 o 
   6   8  12       17.52       19.81      2.93 o 
   7   8  12        0.31       -2.20      2.20 o 
   8   8  12       18.53       29.10      6.85 o 
   9   8  12       10.21        7.32      7.10 o 
 -17   9  12        0.00       -1.79      3.73 o 
 -16   9  12        1.77        1.63      4.05 o 
 -15   9  12        3.86        0.36      3.44 o 
 -14   9  12        0.26        0.15      4.13 o 
 -13   9  12       63.19       63.11      5.70 o 
 -12   9  12       44.25       43.52      4.77 o 
 -11   9  12        4.89       10.11      3.39 o 
 -10   9  12        0.92       -1.21      2.75 o 
  -9   9  12      254.78      263.83      7.64 o 
  -8   9  12      809.03      828.75     14.84 o 
  -7   9  12      484.47      459.43     14.46 o 
  -6   9  12      326.18      337.82     10.57 o 
  -5   9  12      529.44      511.52     13.88 o 
  -4   9  12        0.45       -1.63      1.68 o 
  -3   9  12       71.67       67.52      3.92 o 
  -2   9  12       36.56       24.75      2.83 o 
  -1   9  12      163.76      154.84      8.28 o 
   0   9  12      164.46      166.42      8.00 o 
   1   9  12       52.99       69.08      3.24 o 
   2   9  12      125.65      111.33      4.32 o 
   3   9  12        6.02        4.86      2.11 o 
   4   9  12       92.66       88.23      4.25 o 
   5   9  12       38.72       39.29      3.34 o 
   6   9  12        5.24        2.80      2.58 o 
   7   9  12        5.85        6.51      3.40 o 
   8   9  12        2.35        3.14      4.53 o 
   9   9  12        2.87        9.89      7.41 o 
 -16  10  12       16.48       26.76     11.33 o 
 -15  10  12       41.45       46.56      5.81 o 
 -14  10  12       42.56       52.93      5.80 o 
 -13  10  12        1.34        0.39      3.09 o 
 -12  10  12        1.16        4.28      3.12 o 
 -11  10  12        7.59        8.74      3.55 o 
 -10  10  12        0.00       -1.00      1.71 o 
  -9  10  12       59.13       60.29      4.76 o 
  -8  10  12       39.99       46.32      4.57 o 
  -7  10  12       38.91       43.95      7.25 o 
  -6  10  12       19.06       18.31      3.15 o 
  -5  10  12        3.70        2.18      2.48 o 
  -4  10  12        0.64        4.92      1.88 o 
  -3  10  12       22.94       28.03      3.19 o 
  -2  10  12       32.45       25.13      2.95 o 
  -1  10  12        1.37        1.18      2.03 o 
   0  10  12       18.66       14.44      2.83 o 
   1  10  12        5.46        4.84      2.51 o 
   2  10  12        4.14        4.85      2.51 o 
   3  10  12       15.31       17.98      2.50 o 
   4  10  12      186.61      205.91      6.53 o 
   5  10  12       25.61       24.17      2.88 o 
   6  10  12        6.42        9.51      3.43 o 
   7  10  12       38.90       34.29      5.29 o 
   8  10  12        9.49        3.13     10.76 o 
 -15  11  12       22.83       18.33      5.40 o 
 -14  11  12        5.15        5.95      4.42 o 
 -13  11  12        6.68        2.98      4.08 o 
 -12  11  12      113.01      104.54      6.95 o 
 -11  11  12        1.07        2.25      3.13 o 
 -10  11  12       17.39       20.37      3.60 o 
  -9  11  12       39.27       34.18      4.09 o 
  -8  11  12        1.19        1.36      2.80 o 
  -7  11  12       41.27       41.24      4.37 o 
  -6  11  12        7.43        6.36      2.75 o 
  -5  11  12       21.16       27.79      5.16 o 
  -4  11  12       52.35       58.75      4.88 o 
  -3  11  12        3.68        2.98      2.31 o 
  -2  11  12       56.62       45.51      6.65 o 
  -1  11  12       76.74       79.54      4.89 o 
   0  11  12       13.07       12.59      2.84 o 
   1  11  12        2.42        3.43      2.63 o 
   2  11  12       19.93       22.00      3.93 o 
   3  11  12       24.01       28.16      3.74 o 
   4  11  12       17.11       19.69      3.75 o 
   5  11  12       72.84       89.74      6.27 o 
   6  11  12        5.45        2.72      3.47 o 
   7  11  12       15.46       14.57      5.13 o 
 -14  12  12       20.25       17.78      5.13 o 
 -13  12  12       20.52       28.47      7.54 o 
 -12  12  12       65.37       49.08      6.06 o 
 -11  12  12       20.54       26.26      4.11 o 
 -10  12  12        0.00       -2.59      2.71 o 
  -9  12  12      149.46      152.36      8.01 o 
  -8  12  12       43.84       24.68      4.24 o 
  -7  12  12       16.28        8.53      3.23 o 
  -6  12  12       16.26       15.98      3.31 o 
  -5  12  12       86.61       76.72      4.39 o 
  -4  12  12       67.99       59.79     13.49 o 
  -3  12  12      113.67      129.03      6.18 o 
  -2  12  12       55.28       53.45      4.50 o 
  -1  12  12       64.40       74.13      8.02 o 
   0  12  12        9.15       16.72      4.28 o 
   1  12  12       30.71       41.59      4.34 o 
   2  12  12       12.89        8.79      3.32 o 
   3  12  12       31.32       43.68      5.25 o 
   4  12  12        7.13        7.17      4.72 o 
   5  12  12        1.37        3.78      7.55 o 
   6  12  12        1.69        2.98      5.25 o 
 -13  13  12        5.75        6.14      7.25 o 
 -12  13  12        6.12        6.47      4.03 o 
 -11  13  12        6.65        8.35      4.00 o 
 -10  13  12        2.67        4.28      3.50 o 
  -9  13  12        5.60        4.86      5.23 o 
  -8  13  12        0.67       -2.11      2.91 o 
  -7  13  12        7.60        5.40      3.02 o 
  -6  13  12       24.81       22.66      3.06 o 
  -5  13  12        0.71        0.45      2.35 o 
  -4  13  12        0.35        2.71      2.43 o 
  -3  13  12        0.13        3.13      2.63 o 
  -2  13  12       16.29       13.67      3.17 o 
  -1  13  12        0.05       -2.48      2.48 o 
   0  13  12       10.56       24.95      3.97 o 
   1  13  12        5.81       10.66      9.54 o 
   2  13  12       26.48       38.98      5.53 o 
   3  13  12       13.70        9.83      4.31 o 
   4  13  12       59.01       42.86      5.93 o 
 -11  14  12        8.66       -0.87      3.78 o 
 -10  14  12       24.56       27.97      4.76 o 
  -9  14  12       30.03       23.76      4.40 o 
  -8  14  12       59.44       55.38      7.97 o 
  -7  14  12       24.15       26.60      4.03 o 
  -6  14  12        3.05        2.34      2.71 o 
  -5  14  12        0.54        1.91      2.55 o 
  -4  14  12        0.24        1.71      2.49 o 
  -3  14  12        2.35        3.16      2.54 o 
  -2  14  12       32.85       38.75      8.60 o 
  -1  14  12       24.20       27.10      6.59 o 
   0  14  12       33.78       36.77      4.58 o 
   1  14  12       17.34       18.20      4.03 o 
   2  14  12       20.75       26.72      4.77 o 
  -8  15  12       84.71       99.66      8.11 o 
  -7  15  12       12.33       11.54      3.00 o 
  -6  15  12        6.04        4.08      2.85 o 
  -5  15  12        8.80        5.76      4.18 o 
  -4  15  12        1.64       -3.88      3.88 o 
  -3  15  12        2.40       -1.21      2.44 o 
  -2  15  12       41.99       43.49      4.29 o 
  -1  15  12       44.85       48.59      7.13 o 
 -20   1  13        0.56        8.14      5.57 o 
 -19   1  13        4.90        2.10      3.40 o 
 -18   1  13       32.43       28.68      3.65 o 
 -17   1  13      338.79      312.34      9.13 o 
 -16   1  13       16.45       22.07      2.68 o 
 -15   1  13       15.56       15.62      2.20 o 
 -14   1  13       34.02       26.79      2.41 o 
 -13   1  13       71.12       57.01      2.82 o 
 -12   1  13       12.78        4.05      1.63 o 
 -11   1  13       64.12       75.62      3.01 o 
 -10   1  13       23.71       25.50      3.52 o 
  -9   1  13      292.45      281.07      5.55 o 
  -8   1  13       28.77       19.82      1.53 o 
  -7   1  13      272.21      243.02      4.77 o 
  -6   1  13      893.17      858.70     17.98 o 
  -5   1  13      319.29      376.39      6.09 o 
  -4   1  13       78.38       95.15      3.71 o 
  -3   1  13       31.06       24.13      1.37 o 
  -2   1  13       25.27       22.83      1.41 o 
  -1   1  13      171.69      144.84      3.31 o 
   0   1  13      211.99      205.43      4.27 o 
   1   1  13      188.42      190.07      5.39 o 
   2   1  13      339.80      354.92      6.32 o 
   3   1  13       49.94       40.19      2.59 o 
   4   1  13      285.45      228.79      5.26 o 
   5   1  13      440.77      447.64      8.65 o 
   6   1  13       32.00       34.33      3.08 o 
   7   1  13        0.30       -0.91      2.01 o 
   8   1  13        9.17       10.68      2.77 o 
   9   1  13       68.34       79.89      5.20 o 
  10   1  13       33.27       35.98      4.11 o 
  11   1  13       39.08       41.81      5.41 o 
 -20   2  13       50.59       45.40      7.41 o 
 -19   2  13       80.53       76.69      6.75 o 
 -18   2  13      278.97      301.90     15.40 o 
 -17   2  13      112.83      122.31      5.81 o 
 -16   2  13       55.09       45.07      3.84 o 
 -15   2  13       98.48      105.46      8.13 o 
 -14   2  13        0.17        2.62      1.76 o 
 -13   2  13       22.15       24.45      2.62 o 
 -12   2  13        7.67        5.86      1.86 o 
 -11   2  13      216.29      209.70      4.66 o 
 -10   2  13       53.06       53.65      2.62 o 
  -9   2  13      231.97      203.36      5.65 o 
  -8   2  13        8.71        7.30      1.05 o 
  -7   2  13       44.99       48.87      3.19 o 
  -6   2  13        9.57       10.25      1.42 o 
  -5   2  13      556.02      553.75      7.50 o 
  -4   2  13      288.04      277.93      6.89 o 
  -3   2  13        0.64        1.29      0.74 o 
  -2   2  13        0.42       -0.54      0.78 o 
  -1   2  13     1130.36     1240.12     15.42 o 
   0   2  13     1788.39     1834.34     22.02 o 
   1   2  13      526.78      479.88      7.53 o 
   2   2  13        2.59        9.21      1.56 o 
   3   2  13        0.01        2.28      1.46 o 
   4   2  13      330.99      321.77      6.74 o 
   5   2  13      313.84      326.83      7.09 o 
   6   2  13       25.24       33.93      2.77 o 
   7   2  13       32.04       35.38      3.18 o 
   8   2  13       15.49       15.32      2.77 o 
   9   2  13      109.13      130.69      6.12 o 
  10   2  13        0.50       -1.19      4.16 o 
  11   2  13        1.03        2.73      5.45 o 
 -20   3  13        1.10       12.43      4.74 o 
 -19   3  13       11.31        5.87      4.26 o 
 -18   3  13       30.60       24.56      6.62 o 
 -17   3  13        1.46       -3.28      3.34 o 
 -16   3  13        2.30        1.34      2.88 o 
 -15   3  13       80.89       78.55      4.61 o 
 -14   3  13       96.77       78.92      3.58 o 
 -13   3  13        8.16        4.70      1.57 o 
 -12   3  13       20.09       14.83      2.13 o 
 -11   3  13      186.32      165.33      4.98 o 
 -10   3  13        3.22        7.87      1.40 o 
  -9   3  13        3.15        4.15      1.32 o 
  -8   3  13        1.93        6.11      1.21 o 
  -7   3  13      434.28      430.83      6.59 o 
  -6   3  13     1046.44     1071.31     15.40 o 
  -5   3  13      217.35      248.99      3.93 o 
  -4   3  13        4.69        6.57      0.89 o 
  -3   3  13      132.42      157.19      4.26 o 
  -2   3  13      307.16      294.77      4.55 o 
  -1   3  13      404.38      378.74      7.22 o 
   0   3  13      158.21      138.40      3.30 o 
   1   3  13      621.77      593.18      8.77 o 
   2   3  13      573.14      550.97      8.50 o 
   3   3  13      607.84      532.54      8.49 o 
   4   3  13       79.59       79.07      3.43 o 
   5   3  13       17.42       14.50      2.20 o 
   6   3  13       15.73       13.66      2.18 o 
   7   3  13       74.39       65.62      3.63 o 
   8   3  13       25.44       20.29      3.66 o 
   9   3  13       19.93       19.57      3.90 o 
  10   3  13        2.44       -4.08      4.15 o 
  11   3  13        0.11        7.94      5.84 o 
 -20   4  13        4.35        3.12      4.49 o 
 -19   4  13        9.07       11.78      4.77 o 
 -18   4  13       16.68       11.30      3.77 o 
 -17   4  13        9.88       10.85      4.88 o 
 -16   4  13       66.11       64.87      4.50 o 
 -15   4  13       58.28       69.55      6.40 o 
 -14   4  13        7.15        5.46      2.06 o 
 -13   4  13       21.47       19.81      2.67 o 
 -12   4  13       34.74       35.56      3.17 o 
 -11   4  13       82.88      103.79      4.72 o 
 -10   4  13       58.05       52.53      3.45 o 
  -9   4  13      889.30      856.58     14.51 o 
  -8   4  13     1548.02     1537.77     24.10 o 
  -7   4  13       89.74       80.40      3.57 o 
  -6   4  13        0.76        0.88      0.87 o 
  -5   4  13      140.26      126.36      2.60 o 
  -4   4  13       51.79       52.33      2.06 o 
  -3   4  13     1068.54     1101.03     13.63 o 
  -2   4  13      754.09      783.17     10.99 o 
  -1   4  13        0.01        4.07      1.07 o 
   0   4  13      121.80      134.49      3.64 o 
   1   4  13      659.95      637.49      9.92 o 
   2   4  13      110.46      114.57      5.59 o 
   3   4  13      491.80      477.92      7.77 o 
   4   4  13       34.46       39.11      2.90 o 
   5   4  13       68.82       82.81      4.36 o 
   6   4  13       30.41       20.08      2.90 o 
   7   4  13        0.10       -0.02      2.29 o 
   8   4  13       52.05       44.52      4.16 o 
   9   4  13       13.32       12.92      3.61 o 
  10   4  13        2.28        0.02      4.23 o 
 -19   5  13        1.28       -4.09      4.09 o 
 -18   5  13       33.67       31.40      5.07 o 
 -17   5  13       39.31       40.13      4.71 o 
 -16   5  13       20.96       21.57      3.93 o 
 -15   5  13       57.58       47.79      4.76 o 
 -14   5  13        0.01        3.18      2.30 o 
 -13   5  13        0.37        0.09      2.06 o 
 -12   5  13        6.41       11.28      2.45 o 
 -11   5  13      227.98      248.55      7.06 o 
 -10   5  13       42.82       55.27      3.50 o 
  -9   5  13      569.60      635.00     13.26 o 
  -8   5  13        2.28        7.39      2.15 o 
  -7   5  13      344.83      338.71      8.53 o 
  -6   5  13     1495.00     1536.60     49.52 o 
  -5   5  13     1867.96     1768.13     28.00 o 
  -4   5  13      154.35      147.07      6.46 o 
  -3   5  13      136.55      152.33      7.44 o 
  -2   5  13        0.29        2.45      1.68 o 
  -1   5  13        8.32        5.54      1.40 o 
   0   5  13        6.13        7.25      1.58 o 
   1   5  13       19.76       19.55      2.24 o 
   2   5  13        0.86        3.39      1.78 o 
   3   5  13       34.78       26.65      4.34 o 
   4   5  13       34.59       32.75      3.07 o 
   5   5  13      199.87      179.38      5.91 o 
   6   5  13      359.03      350.73      8.81 o 
   7   5  13       12.20       10.81      2.85 o 
   8   5  13       87.39       90.13      5.34 o 
   9   5  13       29.28       28.77      4.33 o 
  10   5  13       17.35        9.19      6.21 o 
 -19   6  13        0.39       -3.49      3.55 o 
 -18   6  13       26.65       24.67      5.81 o 
 -17   6  13        8.30        4.17      3.59 o 
 -16   6  13       27.41       21.37      4.14 o 
 -15   6  13       52.23       41.36      4.02 o 
 -14   6  13        9.20        5.97      2.53 o 
 -13   6  13        0.39        0.15      2.10 o 
 -12   6  13      181.48      194.07      7.08 o 
 -11   6  13      111.23      127.64      9.06 o 
 -10   6  13      889.78      872.14     16.25 o 
  -9   6  13     3577.62     3628.78     55.66 o 
  -8   6  13      120.18      121.38      5.30 o 
  -7   6  13     1158.83     1145.63     18.90 o 
  -6   6  13      101.83      106.84      5.82 o 
  -5   6  13     1105.52     1115.03     15.07 o 
  -4   6  13     1270.20     1182.06     17.36 o 
  -3   6  13        0.03        9.35      1.55 o 
  -2   6  13       13.10       14.23      1.65 o 
  -1   6  13      146.53      131.09      3.94 o 
   0   6  13       45.63       34.20      2.39 o 
   1   6  13        0.61        3.55      1.67 o 
   2   6  13       71.10       85.26      7.57 o 
   3   6  13       18.88       21.09      3.44 o 
   4   6  13        6.32        1.48      2.07 o 
   5   6  13       26.94       28.12      3.22 o 
   6   6  13       42.78       64.81      5.36 o 
   7   6  13       14.58       20.01      3.41 o 
   8   6  13       15.15        6.13      2.72 o 
   9   6  13       13.07       17.32      4.38 o 
  10   6  13        5.69       22.68      7.21 o 
 -18   7  13       82.60       84.42      8.28 o 
 -17   7  13        6.18        7.82      4.50 o 
 -16   7  13      100.76      108.41      9.38 o 
 -15   7  13        0.63       -2.45      2.45 o 
 -14   7  13        0.59       -0.43      2.30 o 
 -13   7  13        0.11       -0.09      2.18 o 
 -12   7  13      193.60      211.10      6.87 o 
 -11   7  13      592.22      605.88     14.67 o 
 -10   7  13      857.76      887.26     16.69 o 
  -9   7  13     1396.78     1440.59     28.59 o 
  -8   7  13       64.08       62.34      5.02 o 
  -7   7  13      360.15      378.46      9.17 o 
  -6   7  13      311.76      274.20      7.24 o 
  -5   7  13       87.67       73.55      3.25 o 
  -4   7  13        9.74        9.19      2.03 o 
  -3   7  13       29.71       18.57      1.93 o 
  -2   7  13      287.44      238.29      4.92 o 
  -1   7  13       10.61        8.88      1.54 o 
   0   7  13        2.47        6.65      1.58 o 
   1   7  13      788.23      750.42     13.55 o 
   2   7  13       94.65      100.59      4.14 o 
   3   7  13       51.02       47.88      3.20 o 
   4   7  13       34.50       43.31      3.28 o 
   5   7  13       93.09       97.60      4.76 o 
   6   7  13       21.85       20.29      4.51 o 
   7   7  13        4.12        4.88      2.92 o 
   8   7  13       20.57       16.59      4.83 o 
   9   7  13        4.39       19.96      8.14 o 
 -18   8  13       10.24       13.63      5.33 o 
 -17   8  13       55.24       60.56      6.05 o 
 -16   8  13        0.72       -3.57      3.79 o 
 -15   8  13        0.78        1.29      2.71 o 
 -14   8  13        3.75       -0.99      2.45 o 
 -13   8  13        0.57       -0.41      2.78 o 
 -12   8  13        1.88        5.32      2.94 o 
 -11   8  13       31.35       24.13      5.83 o 
 -10   8  13        9.49       13.47      3.20 o 
  -9   8  13      335.10      327.71      9.88 o 
  -8   8  13      612.40      623.35     14.14 o 
  -7   8  13      485.25      468.17     10.52 o 
  -6   8  13      357.43      346.86      8.27 o 
  -5   8  13        1.96        0.48      1.06 o 
  -4   8  13      196.35      169.47      6.61 o 
  -3   8  13       10.68       13.19      1.40 o 
  -2   8  13       15.68       12.86      1.83 o 
  -1   8  13      192.31      184.39      4.92 o 
   0   8  13       10.62       17.29      2.11 o 
   1   8  13       16.61       17.57      2.30 o 
   2   8  13       67.88       69.42      3.56 o 
   3   8  13       46.68       40.08      3.05 o 
   4   8  13      196.47      191.77      5.80 o 
   5   8  13      119.74      117.39      5.84 o 
   6   8  13        5.24        1.03      2.24 o 
   7   8  13       16.59        9.08      4.65 o 
   8   8  13       47.06       38.80      9.25 o 
   9   8  13       22.62       21.68      8.76 o 
 -17   9  13        6.48        3.57      4.80 o 
 -16   9  13        8.65        7.69      5.49 o 
 -15   9  13        7.11        4.52      3.70 o 
 -14   9  13        4.31        2.63      3.68 o 
 -13   9  13       70.79       55.92      5.46 o 
 -12   9  13      320.76      397.56     30.65 o 
 -11   9  13      232.59      245.98      9.05 o 
 -10   9  13      219.92      226.07     11.35 o 
  -9   9  13       36.63       34.39      2.90 o 
  -8   9  13      584.49      608.10     12.87 o 
  -7   9  13     1104.61     1102.06     28.53 o 
  -6   9  13      652.80      634.28     16.84 o 
  -5   9  13        4.91       -0.80      3.75 o 
  -4   9  13      169.84      164.64     11.28 o 
  -3   9  13      218.98      196.51      7.52 o 
  -2   9  13      333.89      326.63      9.08 o 
  -1   9  13      116.80      102.96      8.17 o 
   0   9  13       34.01       31.15      2.44 o 
   1   9  13       49.37       49.61      3.11 o 
   2   9  13        6.16        2.72      1.77 o 
   3   9  13        1.05       -1.62      1.80 o 
   4   9  13       17.78       16.23      2.52 o 
   5   9  13       18.23       18.04      2.80 o 
   6   9  13        0.01        1.27      2.92 o 
   7   9  13        6.07        5.56      3.82 o 
   8   9  13        1.12        1.37      6.74 o 
 -16  10  13        1.57        1.67      4.70 o 
 -15  10  13        6.49       -1.83      3.69 o 
 -14  10  13        0.33       -0.91      3.43 o 
 -13  10  13       14.42       10.08      3.59 o 
 -12  10  13       49.14       35.74      6.14 o 
 -11  10  13      390.42      416.39     15.79 o 
 -10  10  13        3.36        4.45      2.57 o 
  -9  10  13       79.77       81.05      8.78 o 
  -8  10  13       11.15       12.90      3.29 o 
  -7  10  13      252.51      241.80      9.06 o 
  -6  10  13       27.03       23.87      3.46 o 
  -5  10  13        0.14        5.01      2.04 o 
  -4  10  13        0.04        0.59      2.21 o 
  -3  10  13       18.95       13.98      2.87 o 
  -2  10  13       55.15       58.95      8.04 o 
  -1  10  13        3.90        2.15      2.29 o 
   0  10  13       48.91       51.06      4.96 o 
   1  10  13       41.87       35.77      4.40 o 
   2  10  13       52.61       46.72      4.56 o 
   3  10  13        4.43        9.05      2.07 o 
   4  10  13       19.21       22.13      2.75 o 
   5  10  13        0.61       -0.49      2.77 o 
   6  10  13        5.01       15.51      4.72 o 
   7  10  13        8.90       13.69      5.21 o 
 -15  11  13       27.59       27.97      5.90 o 
 -14  11  13       42.76       59.85      7.05 o 
 -13  11  13        0.25       -3.29      3.29 o 
 -12  11  13       22.80       21.56      2.54 o 
 -11  11  13       68.79       66.65      6.33 o 
 -10  11  13       73.25       65.19      6.31 o 
  -9  11  13       36.58       37.47      4.82 o 
  -8  11  13       84.96       87.06      6.23 o 
  -7  11  13       93.82       92.84      6.01 o 
  -6  11  13      149.44      146.39      5.79 o 
  -5  11  13       61.49       55.67      4.32 o 
  -4  11  13        0.92        6.80      4.41 o 
  -3  11  13        7.93        9.07      2.71 o 
  -2  11  13       21.30       13.99      3.45 o 
  -1  11  13        3.81        4.21      2.80 o 
   0  11  13       23.49       18.21      6.00 o 
   1  11  13       26.57       30.57      3.91 o 
   2  11  13       80.16       68.01      5.47 o 
   3  11  13       40.59       42.47      5.44 o 
   4  11  13       17.45       11.19      3.77 o 
   5  11  13       34.37       43.08      7.56 o 
   6  11  13        0.74        0.98      5.07 o 
 -14  12  13        7.61        8.16      6.06 o 
 -13  12  13       19.42       18.14      4.85 o 
 -12  12  13       11.86       14.02      8.50 o 
 -11  12  13        0.43       -4.41      4.41 o 
 -10  12  13        5.06        1.41      3.30 o 
  -9  12  13        0.54        0.30      3.07 o 
  -8  12  13        8.48        9.67      3.51 o 
  -7  12  13       18.85       13.54      4.45 o 
  -6  12  13       21.44       19.54      2.92 o 
  -5  12  13        8.16       10.44      2.87 o 
  -4  12  13       66.59       63.70      4.86 o 
  -3  12  13        4.52        4.45      2.74 o 
  -2  12  13        4.61        0.62      2.59 o 
  -1  12  13      103.66      109.85     10.08 o 
   0  12  13       36.78       38.55      4.66 o 
   1  12  13        0.01       -2.21      2.68 o 
   2  12  13        4.23       10.31      4.06 o 
   3  12  13       43.18       42.86      6.95 o 
   4  12  13       88.39       85.14      7.58 o 
   5  12  13       35.39       27.66      5.65 o 
 -13  13  13       14.10        7.00      4.49 o 
 -12  13  13        0.00       -3.43      3.43 o 
 -11  13  13        1.01       -1.53      3.48 o 
 -10  13  13        0.10       -2.42      3.71 o 
  -9  13  13        1.67        1.02      3.18 o 
  -8  13  13        0.02        0.46      3.09 o 
  -7  13  13        4.14        8.64      4.08 o 
  -6  13  13       15.83       17.03      2.89 o 
  -5  13  13       73.20       82.12      5.46 o 
  -4  13  13        6.59        3.87      2.66 o 
  -3  13  13        0.50       -0.97      2.63 o 
  -2  13  13       10.20       11.73      4.09 o 
  -1  13  13       78.28       61.63      5.38 o 
   0  13  13       70.50       78.42      6.19 o 
   1  13  13       86.41       94.39      7.11 o 
   2  13  13       95.15      134.87      8.52 o 
   3  13  13       71.90       78.62     12.13 o 
 -11  14  13       72.12       91.16      7.54 o 
 -10  14  13       33.75       29.95      4.78 o 
  -9  14  13        0.58        5.59      4.32 o 
  -8  14  13        4.57        4.43      3.29 o 
  -7  14  13        5.54        3.18      2.54 o 
  -6  14  13       40.54       38.00      4.22 o 
  -5  14  13        8.91        6.05      4.19 o 
  -4  14  13        4.59        7.95      2.88 o 
  -3  14  13       13.43       17.09      3.74 o 
  -2  14  13        0.28        2.05      2.97 o 
  -1  14  13       37.86       48.54     11.31 o 
   0  14  13       26.51       30.30      4.46 o 
   1  14  13       31.61       34.60      8.31 o 
  -7  15  13        5.19        5.52      7.69 o 
  -6  15  13        0.24       -1.46      2.70 o 
  -5  15  13       28.49       33.33      3.99 o 
  -4  15  13        1.82        0.55      2.63 o 
  -3  15  13       10.95        7.68      3.07 o 
  -2  15  13        0.19        0.41      2.85 o 
 -20   0  14        7.85        4.16      4.77 o 
 -19   0  14        5.08       -0.07      4.94 o 
 -18   0  14        3.37        1.35      3.20 o 
 -17   0  14      131.56      145.02      9.68 o 
 -16   0  14       11.98        6.31      3.04 o 
 -15   0  14        3.08       -0.50      2.52 o 
 -14   0  14        5.55        5.50      2.56 o 
 -13   0  14      144.85      114.62      6.37 o 
 -12   0  14     1522.85     1402.65     34.28 o 
 -11   0  14       40.84       27.42      2.69 o 
 -10   0  14       82.97       66.64      4.94 o 
  -9   0  14      185.23      199.02      5.69 o 
  -8   0  14       40.03       37.57      2.53 o 
  -7   0  14     1502.69     1706.51     30.45 o 
  -6   0  14      680.30      768.13     13.13 o 
  -5   0  14      325.37      280.42      6.34 o 
  -4   0  14      279.62      253.18     10.35 o 
  -3   0  14      190.60      180.57      5.32 o 
  -2   0  14     1952.30     1985.54     36.57 o 
  -1   0  14        7.42       10.71      2.34 o 
   0   0  14       81.62       72.29      3.99 o 
   1   0  14      144.99      144.23      6.25 o 
   2   0  14        5.76        6.86      1.99 o 
   3   0  14        0.41        4.22      2.32 o 
   4   0  14      748.18      700.18     20.78 o 
   5   0  14      370.60      413.48     11.94 o 
   6   0  14       32.59       36.45      4.92 o 
   7   0  14       48.57       41.75      5.45 o 
   8   0  14       11.61        8.23      5.68 o 
   9   0  14      108.20      126.29      9.24 o 
  10   0  14      131.72      149.49     12.20 o 
  11   0  14      147.47      177.77     13.38 o 
 -21   1  14        0.70        5.36      5.83 o 
 -20   1  14        5.19        8.95      5.65 o 
 -19   1  14       11.58       11.19      3.08 o 
 -18   1  14       10.48       10.66      3.17 o 
 -17   1  14        8.63        1.44      2.92 o 
 -16   1  14      199.93      188.24      6.76 o 
 -15   1  14        0.70        0.96      1.76 o 
 -14   1  14       17.29       16.99      2.11 o 
 -13   1  14        5.93        3.64      1.52 o 
 -12   1  14      268.67      277.94      5.85 o 
 -11   1  14      257.44      258.67      5.42 o 
 -10   1  14      236.59      238.70      7.35 o 
  -9   1  14       53.58       72.69      4.55 o 
  -8   1  14        0.14        2.18      1.08 o 
  -7   1  14      759.72      716.79     11.29 o 
  -6   1  14      289.67      278.04      5.54 o 
  -5   1  14      236.17      249.93      5.00 o 
  -4   1  14        0.01        3.40      1.13 o 
  -3   1  14      103.97      106.84      2.70 o 
  -2   1  14      409.25      412.88      6.14 o 
  -1   1  14      507.60      514.82      7.35 o 
   0   1  14      587.65      576.55      8.77 o 
   1   1  14      526.84      536.16      7.84 o 
   2   1  14      290.32      283.67      5.67 o 
   3   1  14      364.32      331.84      6.41 o 
   4   1  14       26.93       36.45      2.73 o 
   5   1  14      258.12      241.11      6.62 o 
   6   1  14      116.21      113.68      5.73 o 
   7   1  14       52.79       54.15      4.16 o 
   8   1  14       30.37       26.77      3.49 o 
   9   1  14       93.64      100.62      8.74 o 
  10   1  14      145.11      174.17      9.01 o 
 -20   2  14        4.65        4.05      4.02 o 
 -19   2  14       50.67       68.28      7.67 o 
 -18   2  14        0.20        5.00      4.08 o 
 -17   2  14       68.76       64.26      4.52 o 
 -16   2  14      162.89      170.26      6.43 o 
 -15   2  14       14.76       13.77      3.41 o 
 -14   2  14       59.88       56.04      3.45 o 
 -13   2  14      890.01      824.77     20.86 o 
 -12   2  14        2.20       -0.78      1.60 o 
 -11   2  14       36.10       52.15      3.93 o 
 -10   2  14       20.42       31.42      2.15 o 
  -9   2  14       25.71       25.24      1.87 o 
  -8   2  14        0.19        1.15      0.96 o 
  -7   2  14      462.55      452.39      7.67 o 
  -6   2  14      501.43      499.04      7.02 o 
  -5   2  14      274.41      259.35      4.16 o 
  -4   2  14      470.86      406.42      5.74 o 
  -3   2  14        8.28       10.41      1.04 o 
  -2   2  14        9.99       15.76      1.24 o 
  -1   2  14      230.64      238.83      4.35 o 
   0   2  14      881.10      856.74     13.01 o 
   1   2  14      240.75      215.14      4.74 o 
   2   2  14      133.05      130.98      4.21 o 
   3   2  14      255.22      228.45      5.49 o 
   4   2  14      393.92      361.62      7.42 o 
   5   2  14      124.27      112.67      4.42 o 
   6   2  14       41.15       41.12      3.34 o 
   7   2  14       87.75       84.23      4.57 o 
   8   2  14        1.18       -2.07      2.32 o 
   9   2  14       54.72       63.20      4.79 o 
  10   2  14        6.70       15.82      6.46 o 
 -20   3  14        0.23       -2.91      7.76 o 
 -19   3  14        9.66        9.06      4.45 o 
 -18   3  14      202.43      161.45      8.81 o 
 -17   3  14       24.18       18.36      4.35 o 
 -16   3  14       60.03       61.19      5.87 o 
 -15   3  14        0.22       -1.19      1.76 o 
 -14   3  14       18.80       16.96      2.42 o 
 -13   3  14        8.76        7.12      1.70 o 
 -12   3  14        5.36        4.12      1.49 o 
 -11   3  14       51.42       55.20      2.78 o 
 -10   3  14       23.59       29.14      2.33 o 
  -9   3  14        5.23        7.65      1.41 o 
  -8   3  14      136.29      123.02      3.44 o 
  -7   3  14        3.60        8.20      1.28 o 
  -6   3  14      205.30      194.15      3.69 o 
  -5   3  14      261.79      275.91      4.33 o 
  -4   3  14       55.17       58.08      1.99 o 
  -3   3  14       13.22        7.78      1.23 o 
  -2   3  14        0.11        0.34      0.88 o 
  -1   3  14       12.69       13.80      1.39 o 
   0   3  14       93.89       94.44      5.37 o 
   1   3  14      237.42      234.43      4.80 o 
   2   3  14      713.99      613.39      9.36 o 
   3   3  14       55.65       56.55      3.01 o 
   4   3  14       79.41       83.98      3.66 o 
   5   3  14       75.69       65.70      3.75 o 
   6   3  14      126.88      139.69      4.93 o 
   7   3  14       22.01       17.30      2.76 o 
   8   3  14       52.54       48.29      4.73 o 
   9   3  14       46.24       40.76      5.21 o 
  10   3  14       21.17       22.29      6.93 o 
 -20   4  14       33.43       20.94      5.29 o 
 -19   4  14       39.32       36.02      5.72 o 
 -18   4  14       24.44       35.52     11.43 o 
 -17   4  14       12.30        4.87      3.87 o 
 -16   4  14        4.56        8.36      3.21 o 
 -15   4  14       39.85       31.75      3.74 o 
 -14   4  14        4.32       -1.51      3.87 o 
 -13   4  14       27.69       22.41      2.75 o 
 -12   4  14       30.28       27.04      2.88 o 
 -11   4  14       63.22       71.96      4.00 o 
 -10   4  14      825.95      810.33     14.16 o 
  -9   4  14     1919.94     2001.49     35.71 o 
  -8   4  14      380.23      321.19      5.99 o 
  -7   4  14      498.48      469.79      7.82 o 
  -6   4  14      207.93      189.68      3.91 o 
  -5   4  14      583.88      608.84      8.91 o 
  -4   4  14      517.65      482.62      7.45 o 
  -3   4  14      112.62      118.89      3.03 o 
  -2   4  14      232.69      248.96      4.77 o 
  -1   4  14      121.62      135.83      3.00 o 
   0   4  14      181.19      205.97      5.77 o 
   1   4  14       59.90       39.91      2.14 o 
   2   4  14      250.85      232.02      6.91 o 
   3   4  14       30.60       22.99      1.92 o 
   4   4  14       20.22       17.17      2.54 o 
   5   4  14       90.86       88.09      5.69 o 
   6   4  14       14.63       12.88      2.74 o 
   7   4  14      109.42      108.36      6.56 o 
   8   4  14       21.22       14.01      4.67 o 
   9   4  14       12.31        5.44      4.65 o 
  10   4  14       27.15       13.56      6.65 o 
 -19   5  14       28.79       21.98      5.35 o 
 -18   5  14        9.98       13.04      4.68 o 
 -17   5  14        3.13       -2.99      2.99 o 
 -16   5  14        3.36        7.14      3.82 o 
 -15   5  14      154.57      163.16      8.85 o 
 -14   5  14        1.50        0.71      2.20 o 
 -13   5  14      133.44      112.56      5.26 o 
 -12   5  14      299.86      278.15      7.72 o 
 -11   5  14      312.65      342.09      8.75 o 
 -10   5  14      333.96      355.41      9.53 o 
  -9   5  14     3480.86     3522.78     61.39 o 
  -8   5  14      844.06      873.70     17.82 o 
  -7   5  14      818.99      785.88     13.91 o 
  -6   5  14      782.75      720.50     11.57 o 
  -5   5  14      335.18      333.14      7.03 o 
  -4   5  14       20.74       20.88      1.87 o 
  -3   5  14      175.34      143.37      4.02 o 
  -2   5  14        2.04        2.02      1.34 o 
  -1   5  14      151.21      130.58      4.07 o 
   0   5  14        1.98        8.10      1.81 o 
   1   5  14       40.07       26.71      3.87 o 
   2   5  14       70.70       69.31      4.03 o 
   3   5  14        4.24        2.81      2.02 o 
   4   5  14       40.61       38.08      3.83 o 
   5   5  14        5.27        4.23      2.30 o 
   6   5  14        0.88       -0.53      2.27 o 
   7   5  14        3.32        1.94      2.77 o 
   8   5  14       10.65       16.43      4.45 o 
   9   5  14       23.56       14.20      5.25 o 
  10   5  14       18.53        7.93      6.39 o 
 -19   6  14       36.60       23.23      5.56 o 
 -18   6  14       77.59       82.00     10.95 o 
 -17   6  14       35.36       50.46      6.36 o 
 -16   6  14       66.14       69.00      6.74 o 
 -15   6  14       24.07       19.94      3.34 o 
 -14   6  14       10.26        8.61      2.74 o 
 -13   6  14       30.61       31.85      3.36 o 
 -12   6  14        6.82        8.94      2.69 o 
 -11   6  14        1.60        3.19      2.13 o 
 -10   6  14        8.20       14.01      4.25 o 
  -9   6  14       14.61       26.26      3.23 o 
  -8   6  14      364.38      321.16      8.84 o 
  -7   6  14      600.44      565.17     10.80 o 
  -6   6  14      131.55      124.30      4.15 o 
  -5   6  14       11.31       32.78      2.77 o 
  -4   6  14        5.94        5.42      1.42 o 
  -3   6  14      318.16      259.12      5.66 o 
  -2   6  14      167.78      143.33      4.18 o 
  -1   6  14      106.20       99.81      4.75 o 
   0   6  14      237.71      208.75      5.40 o 
   1   6  14       15.59       15.89      2.29 o 
   2   6  14        5.19        3.81      1.92 o 
   3   6  14      224.84      237.48      6.75 o 
   4   6  14      145.27      148.37      8.57 o 
   5   6  14      132.80      121.71      6.54 o 
   6   6  14       11.79       12.60      3.39 o 
   7   6  14      151.66      158.64      7.32 o 
   8   6  14       47.91       52.26      5.01 o 
   9   6  14        2.11        1.99      6.38 o 
 -19   7  14        5.41       10.77      5.29 o 
 -18   7  14       11.77        6.54      4.79 o 
 -17   7  14       79.46       68.80      7.19 o 
 -16   7  14        4.06        5.66      3.41 o 
 -15   7  14       21.66       17.76      4.04 o 
 -14   7  14        6.93       11.56      2.86 o 
 -13   7  14       29.05       27.47      3.35 o 
 -12   7  14        4.80        3.63      2.41 o 
 -11   7  14      377.13      368.00      9.52 o 
 -10   7  14      337.39      297.62      7.99 o 
  -9   7  14       52.94       45.11      3.82 o 
  -8   7  14       19.66       18.37      4.20 o 
  -7   7  14        1.94        3.57      1.68 o 
  -6   7  14       87.75       75.37      3.46 o 
  -5   7  14       48.00       52.48      2.77 o 
  -4   7  14       17.70       13.23      1.66 o 
  -3   7  14      209.98      207.04      4.98 o 
  -2   7  14      732.06      659.24     11.21 o 
  -1   7  14      191.58      176.95      4.83 o 
   0   7  14       10.80        7.96      1.83 o 
   1   7  14      844.14      834.94     20.15 o 
   2   7  14      391.40      375.45      8.58 o 
   3   7  14       89.13       85.88      4.23 o 
   4   7  14        0.03        1.18      1.99 o 
   5   7  14        3.94        4.25      2.41 o 
   6   7  14       55.17       63.60      4.73 o 
   7   7  14       16.49        9.79      3.87 o 
   8   7  14       59.63       39.94      9.55 o 
   9   7  14       34.48       22.39      8.77 o 
 -18   8  14      116.18      143.54     14.80 o 
 -17   8  14        6.35        3.19      4.55 o 
 -16   8  14       30.97       16.96      3.70 o 
 -15   8  14        1.86        3.11      2.82 o 
 -14   8  14       15.15       16.81      3.26 o 
 -13   8  14       26.69       17.84      3.12 o 
 -12   8  14      107.49      104.33      6.50 o 
 -11   8  14        6.31        7.41      2.95 o 
 -10   8  14      281.51      316.97     11.57 o 
  -9   8  14       37.14       42.93      3.52 o 
  -8   8  14       68.02       67.48      4.07 o 
  -7   8  14        6.93        5.49      1.99 o 
  -6   8  14        1.15        1.56      1.64 o 
  -5   8  14      320.16      318.56      6.99 o 
  -4   8  14      602.10      542.01     11.56 o 
  -3   8  14        0.83        1.16      1.48 o 
  -2   8  14      137.93      114.72      4.27 o 
  -1   8  14       29.19       26.47      2.97 o 
   0   8  14      272.85      254.18      6.65 o 
   1   8  14       17.34       23.44      2.22 o 
   2   8  14        5.82        7.33      2.05 o 
   3   8  14       14.79       16.93      2.92 o 
   4   8  14       10.79       12.80      2.55 o 
   5   8  14       26.42       27.89      3.64 o 
   6   8  14      348.85      374.49     18.66 o 
   7   8  14       80.56       68.41      6.99 o 
   8   8  14        3.67       -4.60      6.06 o 
 -17   9  14       67.03       74.76      6.60 o 
 -16   9  14       81.91       86.27      5.98 o 
 -15   9  14        2.83       -0.18      3.38 o 
 -14   9  14        3.04        3.15      3.23 o 
 -13   9  14        6.92        8.67      3.56 o 
 -12   9  14      104.25      113.11      6.97 o 
 -11   9  14      120.11      135.41      7.14 o 
 -10   9  14       17.50       25.34      5.46 o 
  -9   9  14       35.31       39.14      5.58 o 
  -8   9  14      193.77      194.92      5.98 o 
  -7   9  14        6.31        2.78      2.75 o 
  -6   9  14        3.17        3.16      2.13 o 
  -5   9  14       78.81       68.80      4.21 o 
  -4   9  14       12.47        6.67      4.44 o 
  -3   9  14       37.56       35.88      5.04 o 
  -2   9  14       23.43       24.57      3.06 o 
  -1   9  14        4.61       10.85      2.01 o 
   0   9  14      300.15      282.67      7.16 o 
   1   9  14        5.84        3.78      2.17 o 
   2   9  14        9.03        5.37      1.97 o 
   3   9  14       63.81       64.22      3.85 o 
   4   9  14      207.22      226.72      6.57 o 
   5   9  14        3.82        3.97      2.84 o 
   6   9  14       14.71       16.95      3.91 o 
   7   9  14       12.77       20.20      7.70 o 
 -16  10  14        1.50        9.17      5.05 o 
 -15  10  14       41.39       43.37      5.61 o 
 -14  10  14       37.71       39.09      5.25 o 
 -13  10  14       78.95       93.30     12.55 o 
 -12  10  14        0.03       -2.93      2.93 o 
 -11  10  14       84.17       84.06      4.55 o 
 -10  10  14       79.94       81.99      4.02 o 
  -9  10  14      325.06      325.31     17.06 o 
  -8  10  14      114.88      100.37      6.44 o 
  -7  10  14        0.33        3.57      2.71 o 
  -6  10  14        2.28       -2.06      2.06 o 
  -5  10  14        0.42        0.90      2.24 o 
  -4  10  14       13.02        6.26      2.55 o 
  -3  10  14       23.66       16.79      3.15 o 
  -2  10  14       97.01       96.71      6.54 o 
  -1  10  14       51.52       44.93      4.16 o 
   0  10  14       53.77       46.87      6.44 o 
   1  10  14        1.10       -1.68      2.47 o 
   2  10  14       32.34       36.28      2.91 o 
   3  10  14       83.79       98.47      4.38 o 
   4  10  14       55.51       71.50      4.11 o 
   5  10  14       34.55       25.89      4.15 o 
   6  10  14        7.70        4.15      3.75 o 
   7  10  14        2.51        6.61      4.80 o 
 -15  11  14        1.47        1.91      4.43 o 
 -14  11  14       18.71       18.74      9.29 o 
 -13  11  14        1.43       -2.63      2.63 o 
 -12  11  14        2.34       -2.52      3.46 o 
 -11  11  14        3.41        3.89      3.45 o 
 -10  11  14       48.31       45.06      5.32 o 
  -9  11  14       57.47       46.42      5.12 o 
  -8  11  14        5.95        6.69      3.36 o 
  -7  11  14      123.92      123.78     10.57 o 
  -6  11  14      156.45      171.55      6.44 o 
  -5  11  14      112.27       99.60      6.19 o 
  -4  11  14        9.24        6.26      2.73 o 
  -3  11  14       76.64       65.09      8.43 o 
  -2  11  14        7.84        7.25      2.93 o 
  -1  11  14        0.01       -2.03      2.50 o 
   0  11  14       29.38       35.94      4.16 o 
   1  11  14        1.14       -2.77      4.22 o 
   2  11  14       22.68       18.98      3.59 o 
   3  11  14        0.52       -2.87      4.23 o 
   4  11  14        1.11       -3.19      3.19 o 
   5  11  14        0.35       -0.90      3.85 o 
   6  11  14        0.00        0.69      4.37 o 
 -14  12  14       22.05       28.38      5.72 o 
 -13  12  14        9.96        7.57      4.48 o 
 -12  12  14        0.12       -5.22      5.22 o 
 -11  12  14       25.12       26.29      4.78 o 
 -10  12  14       50.19       58.58      5.94 o 
  -9  12  14      213.37      215.78     13.86 o 
  -8  12  14       16.95       24.11      4.01 o 
  -7  12  14        1.96       -2.05      2.16 o 
  -6  12  14       41.96       43.87      3.83 o 
  -5  12  14        0.02        0.36      2.61 o 
  -4  12  14        5.53        9.35      9.01 o 
  -3  12  14       13.38       12.10      3.17 o 
  -2  12  14        0.68        1.82      2.80 o 
  -1  12  14       10.53       12.96      3.44 o 
   0  12  14        3.03        2.79      3.31 o 
   1  12  14       48.01       42.50      5.45 o 
   2  12  14        1.75       -2.78      2.78 o 
   3  12  14       16.65       22.59      4.95 o 
   4  12  14       12.75       13.36      4.80 o 
 -13  13  14        3.15       -3.65      3.65 o 
 -12  13  14        2.26        2.21      4.67 o 
 -11  13  14       19.59       14.16      4.27 o 
 -10  13  14       10.59       14.61      4.11 o 
  -9  13  14        0.00       -0.28      4.19 o 
  -8  13  14        2.56        0.97      6.28 o 
  -7  13  14        9.69        9.07      2.76 o 
  -6  13  14       34.07       30.47      5.00 o 
  -5  13  14       22.96       15.76      4.36 o 
  -4  13  14       15.16       22.11      5.15 o 
  -3  13  14       15.21       19.48      3.59 o 
  -2  13  14        4.87        3.45      3.02 o 
  -1  13  14        4.84        6.89      3.36 o 
   0  13  14       34.70       43.02      5.18 o 
   1  13  14        0.65       11.01      4.07 o 
   2  13  14       69.89       56.60     11.80 o 
   3  13  14        4.32        1.72      4.10 o 
 -10  14  14       20.83       25.37      4.72 o 
  -9  14  14       45.02       59.39      5.84 o 
  -8  14  14       12.12       11.28      3.30 o 
  -7  14  14       17.30       12.08      3.04 o 
  -6  14  14       15.49       14.70      3.54 o 
  -5  14  14        0.28        2.54      2.86 o 
  -4  14  14        1.36        4.53      2.98 o 
  -3  14  14       52.12       56.85      8.34 o 
  -2  14  14       13.73        8.87      3.34 o 
  -1  14  14        0.29        4.38      3.27 o 
   0  14  14        2.19        3.14      5.26 o 
  -5  15  14       10.39       15.17      6.24 o 
 -21   1  15        5.60        1.33      5.76 o 
 -20   1  15        9.75       21.84      6.48 o 
 -19   1  15        9.16       10.74      3.03 o 
 -18   1  15      144.56      176.08      6.87 o 
 -17   1  15      209.03      221.84      7.61 o 
 -16   1  15        7.67        4.21      2.66 o 
 -15   1  15        6.11        6.09      1.85 o 
 -14   1  15       15.86       12.87      2.19 o 
 -13   1  15       41.48       28.57      2.16 o 
 -12   1  15      448.52      422.35      9.33 o 
 -11   1  15       52.28       42.88      2.31 o 
 -10   1  15        7.44        2.88      1.30 o 
  -9   1  15       98.92       87.44      3.42 o 
  -8   1  15      610.88      578.28     11.09 o 
  -7   1  15      908.78      818.30     11.62 o 
  -6   1  15      151.32      149.28      3.63 o 
  -5   1  15      465.00      477.29      6.72 o 
  -4   1  15       14.84       15.06      1.29 o 
  -3   1  15        4.25        8.05      1.15 o 
  -2   1  15       74.89       67.79      2.70 o 
  -1   1  15        3.07        4.86      1.33 o 
   0   1  15      445.61      471.24      7.17 o 
   1   1  15        0.07       -0.46      1.32 o 
   2   1  15      118.75      115.26      4.00 o 
   3   1  15      130.68      127.13      4.43 o 
   4   1  15      432.78      429.44      9.34 o 
   5   1  15      181.00      220.15      6.42 o 
   6   1  15       29.75       38.61      5.15 o 
   7   1  15       49.76       63.93      4.58 o 
   8   1  15       59.66       69.21      5.03 o 
   9   1  15       16.65       17.36      4.29 o 
  10   1  15        6.49        3.03      3.86 o 
 -21   2  15       87.23      107.51     10.76 o 
 -20   2  15        0.33        4.10      4.12 o 
 -19   2  15       24.46       13.46      6.00 o 
 -18   2  15       73.04       64.43      6.21 o 
 -17   2  15       46.80       50.99      4.19 o 
 -16   2  15        8.93       14.34      2.95 o 
 -15   2  15       25.17       21.19      3.65 o 
 -14   2  15      126.40      131.13      4.78 o 
 -13   2  15       77.88       72.44      4.99 o 
 -12   2  15      166.94      113.17      4.22 o 
 -11   2  15      104.01       95.00      3.81 o 
 -10   2  15      293.25      263.36      5.70 o 
  -9   2  15       21.90       19.06      1.83 o 
  -8   2  15      284.99      252.47      5.95 o 
  -7   2  15      232.67      250.87      4.82 o 
  -6   2  15      222.28      236.81      4.31 o 
  -5   2  15      277.07      255.96      4.32 o 
  -4   2  15        9.25       14.92      1.28 o 
  -3   2  15       64.31       54.80      2.16 o 
  -2   2  15       56.48       64.28      2.70 o 
  -1   2  15      978.67      939.10     15.09 o 
   0   2  15      244.23      221.32      4.77 o 
   1   2  15        3.99        5.51      1.54 o 
   2   2  15        6.60        1.96      1.53 o 
   3   2  15      103.17       78.21      3.62 o 
   4   2  15      254.07      248.39      6.55 o 
   5   2  15      154.61      149.50      6.24 o 
   6   2  15       25.39       36.38      4.03 o 
   7   2  15        6.25        8.57      2.61 o 
   8   2  15       78.44       82.30      5.26 o 
   9   2  15       57.46       54.78      8.54 o 
  10   2  15        0.57       -4.35      5.09 o 
 -20   3  15        0.43        2.94      4.25 o 
 -19   3  15      201.91      205.66     10.13 o 
 -18   3  15        0.08       -3.40      3.40 o 
 -17   3  15       37.61       38.84      5.07 o 
 -16   3  15      448.72      444.03     20.62 o 
 -15   3  15        6.51        3.88      1.95 o 
 -14   3  15        1.61        3.16      1.81 o 
 -13   3  15        0.71        2.33      1.68 o 
 -12   3  15       16.69       10.44      2.07 o 
 -11   3  15       16.27        8.24      2.54 o 
 -10   3  15      101.86       91.05      3.39 o 
  -9   3  15      150.44      121.48      4.39 o 
  -8   3  15      466.66      427.06      7.59 o 
  -7   3  15      184.37      188.07      4.03 o 
  -6   3  15       31.33       28.11      1.46 o 
  -5   3  15      575.95      528.14      7.08 o 
  -4   3  15      667.33      632.06      8.74 o 
  -3   3  15       20.91       17.60      1.39 o 
  -2   3  15       44.85       49.35      2.10 o 
  -1   3  15      388.98      362.02      6.17 o 
   0   3  15       53.40       48.10      2.37 o 
   1   3  15      439.07      426.40      7.78 o 
   2   3  15      289.96      287.97      6.19 o 
   3   3  15       19.52       20.63      2.39 o 
   4   3  15       61.55       68.97      3.47 o 
   5   3  15      474.29      474.18     11.29 o 
   6   3  15       62.26       73.91      4.14 o 
   7   3  15       18.27       18.65      3.66 o 
   8   3  15        3.08       -2.80      2.80 o 
   9   3  15       34.83       34.15      8.04 o 
 -20   4  15       63.04       46.95      6.18 o 
 -19   4  15        0.03       -3.74      3.74 o 
 -18   4  15        1.72       -0.81      3.70 o 
 -17   4  15       10.09       20.73      4.48 o 
 -16   4  15       87.06       92.16      6.38 o 
 -15   4  15        2.06        0.93      2.62 o 
 -14   4  15       39.37       32.20      6.19 o 
 -13   4  15       35.65       27.36      2.68 o 
 -12   4  15       15.90       11.17      2.24 o 
 -11   4  15       26.50       24.03      2.60 o 
 -10   4  15      328.49      358.06      6.84 o 
  -9   4  15      760.80      752.17     11.85 o 
  -8   4  15      100.97      112.14      3.43 o 
  -7   4  15      513.32      490.60      7.59 o 
  -6   4  15        0.49        0.63      0.97 o 
  -5   4  15        0.10        4.04      1.11 o 
  -4   4  15      111.40      127.28      3.67 o 
  -3   4  15      258.19      309.35      5.60 o 
  -2   4  15      273.68      240.49      4.83 o 
  -1   4  15      276.10      239.85      4.63 o 
   0   4  15      132.32      104.44      3.59 o 
   1   4  15        8.21        6.61      1.44 o 
   2   4  15        5.32        4.65      1.43 o 
   3   4  15        0.99        2.51      2.59 o 
   4   4  15       30.38       22.21      2.76 o 
   5   4  15       40.53       42.07      3.60 o 
   6   4  15       81.52       79.74      4.90 o 
   7   4  15      102.95       91.98      6.27 o 
   8   4  15        8.91       13.72      3.78 o 
   9   4  15       11.82       15.76      6.52 o 
 -20   5  15        0.15        4.87      6.58 o 
 -19   5  15        5.06        0.21      5.19 o 
 -18   5  15        0.84       -2.39      3.86 o 
 -17   5  15        2.49        4.06      3.25 o 
 -16   5  15       12.44        5.62      3.11 o 
 -15   5  15       25.31       25.78      3.74 o 
 -14   5  15       18.72       12.61      5.30 o 
 -13   5  15       25.62       22.79      2.98 o 
 -12   5  15      182.34      179.54      6.19 o 
 -11   5  15        2.05        2.34      2.27 o 
 -10   5  15       23.77       29.09      3.31 o 
  -9   5  15     2393.42     2440.27     53.74 o 
  -8   5  15       28.53       21.03      3.15 o 
  -7   5  15        0.42        0.69      1.60 o 
  -6   5  15       77.66       74.83      3.24 o 
  -5   5  15      130.34      134.36      3.92 o 
  -4   5  15      101.64      123.50      4.38 o 
  -3   5  15      319.70      256.81      6.90 o 
  -2   5  15       13.29        9.69      1.77 o 
  -1   5  15      334.82      310.44      6.30 o 
   0   5  15      861.37      785.30     13.69 o 
   1   5  15      200.21      186.73      5.64 o 
   2   5  15       25.80       25.11      2.80 o 
   3   5  15       14.09       17.91      3.08 o 
   4   5  15        2.95        3.68      2.21 o 
   5   5  15       15.11       13.96      2.77 o 
   6   5  15      126.79      154.17      6.45 o 
   7   5  15      120.26      113.35      6.11 o 
   8   5  15        0.20       -5.52     11.94 o 
   9   5  15        0.33       -0.84      5.18 o 
 -19   6  15       33.13       35.80      8.95 o 
 -18   6  15        3.38       -3.39      3.39 o 
 -17   6  15        5.43        3.06      3.37 o 
 -16   6  15       23.81       22.24      4.85 o 
 -15   6  15        1.55        2.14      2.59 o 
 -14   6  15       18.64       11.49      2.84 o 
 -13   6  15      106.78      101.37      5.29 o 
 -12   6  15      217.40      212.57      7.95 o 
 -11   6  15      358.98      373.42     10.35 o 
 -10   6  15        0.19        3.38      2.30 o 
  -9   6  15        4.33        8.27      3.01 o 
  -8   6  15       59.42       55.02      3.35 o 
  -7   6  15     1065.18     1042.20     17.74 o 
  -6   6  15      650.59      635.95     10.70 o 
  -5   6  15      255.10      247.97      6.04 o 
  -4   6  15       80.60       68.59      4.24 o 
  -3   6  15      193.04      146.81      4.24 o 
  -2   6  15      261.99      217.47      5.37 o 
  -1   6  15       19.78       10.04      1.84 o 
   0   6  15        0.15        2.33      1.67 o 
   1   6  15       26.85       23.09      2.60 o 
   2   6  15       59.52       55.32      3.72 o 
   3   6  15       33.86       34.89      3.83 o 
   4   6  15      189.23      206.01      7.65 o 
   5   6  15      342.40      370.50     10.77 o 
   6   6  15      134.16      124.88      7.04 o 
   7   6  15       18.07       11.11      3.51 o 
   8   6  15        1.68       -0.15      4.00 o 
   9   6  15       17.37       16.85      6.98 o 
 -19   7  15        0.03       -2.99     11.21 o 
 -18   7  15        9.11        3.28      9.12 o 
 -17   7  15       27.04       30.80      5.69 o 
 -16   7  15        0.11       -0.03      4.10 o 
 -15   7  15       10.20       10.78      3.08 o 
 -14   7  15       80.77       78.25      5.09 o 
 -13   7  15       40.87       41.15      3.80 o 
 -12   7  15       85.74       92.99      5.08 o 
 -11   7  15      724.88      731.18     16.56 o 
 -10   7  15      117.52      101.27      5.50 o 
  -9   7  15        1.52       -2.34      2.34 o 
  -8   7  15      256.30      260.31      6.64 o 
  -7   7  15      217.54      197.89      6.09 o 
  -6   7  15       25.61       28.88      2.28 o 
  -5   7  15        4.38        8.39      1.76 o 
  -4   7  15       56.27       70.53      3.19 o 
  -3   7  15      493.08      478.05      8.80 o 
  -2   7  15        6.56        4.15      1.60 o 
  -1   7  15      227.41      222.39      5.68 o 
   0   7  15       50.32       54.03      3.05 o 
   1   7  15       67.44       68.47      3.95 o 
   2   7  15       42.44       39.99      3.60 o 
   3   7  15        5.58        9.39      2.54 o 
   4   7  15        3.06        3.68      2.24 o 
   5   7  15        1.57        0.53      2.51 o 
   6   7  15       50.54       52.52      7.30 o 
   7   7  15       14.19       12.01      4.69 o 
   8   7  15        3.10       10.11      7.00 o 
 -18   8  15       70.68       79.45      8.17 o 
 -17   8  15        0.58        3.29      4.58 o 
 -16   8  15       43.89       33.18      7.29 o 
 -15   8  15        0.78       -2.63      2.63 o 
 -14   8  15        5.17        3.16      2.69 o 
 -13   8  15        8.74        6.17      2.66 o 
 -12   8  15       14.99       10.99      3.20 o 
 -11   8  15        2.85        6.38      3.44 o 
 -10   8  15        8.71       16.65      3.81 o 
  -9   8  15      110.37      120.82      7.94 o 
  -8   8  15       47.83       50.51      3.60 o 
  -7   8  15       35.86       35.41      3.01 o 
  -6   8  15       17.10       16.50      2.15 o 
  -5   8  15      215.19      187.37      6.78 o 
  -4   8  15      141.79      114.96      5.85 o 
  -3   8  15       81.74       77.42      3.95 o 
  -2   8  15       13.72        8.93      2.65 o 
  -1   8  15      153.72      167.10      5.45 o 
   0   8  15       78.55       79.59      3.57 o 
   1   8  15        0.29       -0.52      1.70 o 
   2   8  15       26.53       31.20      2.90 o 
   3   8  15        0.17        5.63      2.17 o 
   4   8  15      156.34      142.67      5.58 o 
   5   8  15        0.73       -2.45      3.08 o 
   6   8  15       69.04       76.35      7.22 o 
   7   8  15       37.59       37.38      9.43 o 
   8   8  15        2.28        3.62      7.06 o 
 -17   9  15       33.46       40.24      5.47 o 
 -16   9  15        7.68        4.06      3.40 o 
 -15   9  15        0.78        3.18      3.53 o 
 -14   9  15        2.27       -0.16      3.08 o 
 -13   9  15      102.73       99.99      6.95 o 
 -12   9  15       58.35       53.70      5.20 o 
 -11   9  15       27.68       27.50      4.71 o 
 -10   9  15       40.31       37.58      3.86 o 
  -9   9  15      387.51      394.20     10.56 o 
  -8   9  15       16.68       19.14      2.44 o 
  -7   9  15      327.98      325.15      8.22 o 
  -6   9  15        1.99        2.53      2.16 o 
  -5   9  15      119.02      131.02      6.66 o 
  -4   9  15        8.91        8.41      2.78 o 
  -3   9  15        1.27        0.34      1.35 o 
  -2   9  15        9.75        6.65      1.65 o 
  -1   9  15      102.01       99.57      4.28 o 
   0   9  15      230.48      231.89      6.69 o 
   1   9  15       54.28       57.67      3.64 o 
   2   9  15        1.93        2.59      2.29 o 
   3   9  15       11.42        9.22      2.36 o 
   4   9  15       32.72       34.23      5.67 o 
   5   9  15        0.70        2.47      3.15 o 
   6   9  15        4.96        1.79      4.99 o 
   7   9  15       10.40       10.84      7.78 o 
 -16  10  15        5.96        2.31      5.52 o 
 -15  10  15        0.08       -3.62      3.62 o 
 -14  10  15        9.23       -2.05      6.89 o 
 -13  10  15        1.98        5.62      3.84 o 
 -12  10  15      212.37      231.10      7.83 o 
 -11  10  15      114.99       95.39      6.26 o 
 -10  10  15       68.36       72.57      3.86 o 
  -9  10  15        0.92       -1.51      3.25 o 
  -8  10  15       29.53       37.00      6.82 o 
  -7  10  15        0.59        3.25      2.39 o 
  -6  10  15      238.28      226.46      9.33 o 
  -5  10  15      156.91      152.93     12.32 o 
  -4  10  15       19.88       14.93      3.33 o 
  -3  10  15       55.29       60.28      8.02 o 
  -2  10  15       89.88       80.76      9.47 o 
  -1  10  15      147.00      150.90      6.87 o 
   0  10  15       12.61       14.51      3.36 o 
   1  10  15       45.42       43.89      2.93 o 
   2  10  15       16.76       13.69      2.46 o 
   3  10  15        0.06       -2.36      2.36 o 
   4  10  15        1.97        2.56      2.92 o 
   5  10  15        9.44       16.00      4.49 o 
   6  10  15        3.21        7.58      6.57 o 
 -15  11  15        9.68        3.75      4.53 o 
 -14  11  15       35.22       42.79      6.28 o 
 -13  11  15       36.21       29.77      5.37 o 
 -12  11  15       34.26       27.67      4.99 o 
 -11  11  15        6.80       10.21      5.77 o 
 -10  11  15        2.68        3.08      6.42 o 
  -9  11  15       53.15       58.95      5.74 o 
  -8  11  15       88.62       80.49      6.87 o 
  -7  11  15      232.61      230.06      7.80 o 
  -6  11  15        2.85        1.33      3.51 o 
  -5  11  15       36.59       33.38      4.09 o 
  -4  11  15        5.47        2.99      2.71 o 
  -3  11  15       33.74       29.41      4.07 o 
  -2  11  15       20.70       12.14      5.14 o 
  -1  11  15       64.43       80.37      6.29 o 
   0  11  15        3.74        6.04      3.19 o 
   1  11  15        0.62       -2.51      2.78 o 
   2  11  15       82.54      104.55      7.94 o 
   3  11  15       52.85       44.61      4.77 o 
   4  11  15        1.25        0.06      3.96 o 
   5  11  15        0.19       -1.75      4.20 o 
 -14  12  15        1.73        6.22      4.43 o 
 -13  12  15        2.19        4.86      4.22 o 
 -12  12  15        2.45       -0.12      3.80 o 
 -11  12  15       38.50       33.24      5.02 o 
 -10  12  15        0.11        1.80      3.38 o 
  -9  12  15       25.35       20.00      4.17 o 
  -8  12  15       98.96      103.74      6.88 o 
  -7  12  15       64.77       58.56      4.53 o 
  -6  12  15        0.85        0.58      4.40 o 
  -5  12  15       77.24       91.11      6.04 o 
  -4  12  15       42.27       51.16      4.85 o 
  -3  12  15        3.04        1.15      2.83 o 
  -2  12  15       66.53       65.95      5.71 o 
  -1  12  15      265.08      278.91     11.03 o 
   0  12  15      142.90      150.80     15.31 o 
   1  12  15       12.90        8.64      4.19 o 
   2  12  15        0.79       -1.89      3.55 o 
   3  12  15        1.37       -1.82      3.78 o 
 -12  13  15       12.56       13.72      4.31 o 
 -11  13  15        1.80        2.59      3.70 o 
 -10  13  15        1.61        1.81      3.57 o 
  -9  13  15        5.96        9.43      3.65 o 
  -8  13  15       27.72       31.60      3.82 o 
  -7  13  15        0.51        1.60      3.30 o 
  -6  13  15        3.34        3.78      4.47 o 
  -5  13  15        0.04       -0.80      2.81 o 
  -4  13  15       18.45       18.80      3.76 o 
  -3  13  15        1.76        2.27      3.00 o 
  -2  13  15        0.02        1.60      3.15 o 
  -1  13  15       19.88       26.30      4.47 o 
   0  13  15       66.89      114.71      8.27 o 
   1  13  15        1.62       10.57      5.59 o 
   2  13  15       26.37       27.62      6.78 o 
 -10  14  15       16.52       22.76      4.62 o 
  -9  14  15        0.33        4.50      2.99 o 
  -8  14  15        0.91       -0.35      2.70 o 
  -7  14  15       14.78       14.63      4.83 o 
  -6  14  15       17.31       17.68      3.78 o 
  -5  14  15       17.09       12.49      3.55 o 
  -4  14  15        0.20       -2.88      2.88 o 
  -3  14  15        3.95        5.36      3.16 o 
  -2  14  15        0.20        4.13      3.66 o 
  -1  14  15       27.11       27.13      4.64 o 
 -21   0  16        5.58        8.59      5.67 o 
 -20   0  16        4.84        0.91      4.83 o 
 -19   0  16       39.49       30.54      6.42 o 
 -18   0  16      221.82      242.45     13.99 o 
 -17   0  16        8.69       13.27      3.53 o 
 -16   0  16        1.93        3.86      2.81 o 
 -15   0  16      115.11      124.27      6.25 o 
 -14   0  16       16.46       20.55      7.09 o 
 -13   0  16        2.66        9.78      2.56 o 
 -12   0  16      822.01      691.97     17.55 o 
 -11   0  16      220.97      208.34      6.37 o 
 -10   0  16        7.28       15.26      2.16 o 
  -9   0  16       72.05       98.48      4.17 o 
  -8   0  16      462.38      522.10     11.25 o 
  -7   0  16     1488.04     1454.15     31.86 o 
  -6   0  16      529.22      514.06     10.17 o 
  -5   0  16      274.95      285.32      9.20 o 
  -4   0  16       35.30       34.30      3.78 o 
  -3   0  16        8.63        9.14      1.84 o 
  -2   0  16     1066.15     1032.72     21.14 o 
  -1   0  16      341.96      324.07      8.00 o 
   0   0  16        9.37        6.15      2.11 o 
   1   0  16      109.43      108.69      4.94 o 
   2   0  16       23.31       21.36      3.15 o 
   3   0  16        1.18       10.15      2.97 o 
   4   0  16       63.80       59.42      5.80 o 
   5   0  16       26.02       16.87      5.93 o 
   6   0  16        1.85        4.98      3.57 o 
   7   0  16        1.92        1.05      3.70 o 
   8   0  16       16.89       26.29      5.54 o 
   9   0  16      363.68      405.95     20.32 o 
 -21   1  16        0.68        9.66      6.13 o 
 -20   1  16        2.94        5.21      5.29 o 
 -19   1  16        5.10        7.98      2.95 o 
 -18   1  16       13.84       13.14      3.27 o 
 -17   1  16       27.47       17.50      3.41 o 
 -16   1  16       19.07       18.21      3.07 o 
 -15   1  16        0.32       -1.64      1.64 o 
 -14   1  16        8.25        6.77      1.82 o 
 -13   1  16        5.90       10.66      1.74 o 
 -12   1  16       71.21       67.77      2.95 o 
 -11   1  16       41.35       29.84      2.03 o 
 -10   1  16        0.54       -0.79      1.20 o 
  -9   1  16      235.15      232.32      9.86 o 
  -8   1  16      395.96      366.71      6.90 o 
  -7   1  16      707.12      743.65     14.81 o 
  -6   1  16      344.71      303.64      6.23 o 
  -5   1  16       15.02       14.30      1.52 o 
  -4   1  16      505.55      509.99      8.83 o 
  -3   1  16       16.07       12.41      1.53 o 
  -2   1  16      303.26      287.43      5.10 o 
  -1   1  16       20.68       15.56      1.76 o 
   0   1  16      561.60      544.45      8.71 o 
   1   1  16      391.11      348.14      6.57 o 
   2   1  16       63.66       65.46      3.14 o 
   3   1  16        1.12       -0.70      1.75 o 
   4   1  16       27.09       23.66      2.98 o 
   5   1  16        6.38        5.01      2.22 o 
   6   1  16       34.97       26.17      3.41 o 
   7   1  16        1.16        0.15      2.57 o 
   8   1  16      184.07      215.01      7.91 o 
   9   1  16       46.40       58.53      6.12 o 
 -21   2  16        0.24       -5.30      5.30 o 
 -20   2  16        0.97       -0.77      3.85 o 
 -19   2  16        8.80       18.40      8.01 o 
 -18   2  16        1.28       -1.03      3.70 o 
 -17   2  16        2.93       -0.81      2.65 o 
 -16   2  16       28.86       22.49      3.18 o 
 -15   2  16       58.89       50.97      3.80 o 
 -14   2  16      155.56      147.86      9.56 o 
 -13   2  16       10.78        8.82      2.23 o 
 -12   2  16        8.21        2.41      1.74 o 
 -11   2  16       12.30       15.36      2.03 o 
 -10   2  16        0.31        2.31      1.57 o 
  -9   2  16       55.17       42.63      2.42 o 
  -8   2  16      708.07      711.53     11.49 o 
  -7   2  16        3.21        5.06      1.37 o 
  -6   2  16      745.67      731.66     10.01 o 
  -5   2  16      239.74      236.50      5.69 o 
  -4   2  16        9.10        9.41      1.49 o 
  -3   2  16       18.81       14.29      1.41 o 
  -2   2  16       10.39       14.46      1.61 o 
  -1   2  16      736.20      673.74      9.94 o 
   0   2  16       21.31       25.23      2.01 o 
   1   2  16       10.57        5.93      1.65 o 
   2   2  16      172.79      156.94      5.18 o 
   3   2  16       56.30       48.54      3.05 o 
   4   2  16       10.18       16.41      5.02 o 
   5   2  16       96.79      109.08      5.00 o 
   6   2  16        3.27        1.14      2.34 o 
   7   2  16        0.53       -1.73      2.37 o 
   8   2  16        1.78       -2.91      2.91 o 
   9   2  16       70.96       61.88      9.24 o 
 -20   3  16       65.18       61.52      6.53 o 
 -19   3  16       72.38       59.48      9.43 o 
 -18   3  16        6.53        2.13      7.28 o 
 -17   3  16       93.56       86.45      6.79 o 
 -16   3  16        2.91        1.53      3.45 o 
 -15   3  16       86.82       81.47      4.08 o 
 -14   3  16        4.18        1.49      1.77 o 
 -13   3  16        3.59        1.79      1.73 o 
 -12   3  16        0.02       -1.28      1.48 o 
 -11   3  16        0.03        4.02      1.58 o 
 -10   3  16      503.49      498.77      8.82 o 
  -9   3  16      164.05      158.96      4.21 o 
  -8   3  16       94.30       93.36      3.11 o 
  -7   3  16     1149.76     1161.25     13.65 o 
  -6   3  16      348.14      345.50      7.60 o 
  -5   3  16      905.54      869.66     10.74 o 
  -4   3  16      371.39      356.14      5.52 o 
  -3   3  16      217.37      175.65      3.64 o 
  -2   3  16      646.90      609.28      8.98 o 
  -1   3  16      141.53      130.90      3.52 o 
   0   3  16      412.49      401.21      7.51 o 
   1   3  16       45.67       34.82      2.57 o 
   2   3  16      142.75      152.14      4.55 o 
   3   3  16       97.15      109.00      5.39 o 
   4   3  16        2.27        2.88      1.86 o 
   5   3  16       29.21       31.26      2.91 o 
   6   3  16       46.22       55.02      4.90 o 
   7   3  16       94.94      100.10      7.01 o 
   8   3  16       32.17       44.12     13.34 o 
   9   3  16        0.05        2.85      5.56 o 
 -20   4  16        5.32        3.61      4.48 o 
 -19   4  16        5.89        6.54      4.41 o 
 -18   4  16        6.26        1.06      3.89 o 
 -17   4  16        0.80       -1.92      3.45 o 
 -16   4  16       40.71       47.48      7.28 o 
 -15   4  16       30.05       22.90      3.59 o 
 -14   4  16        1.16        0.12      2.40 o 
 -13   4  16       36.08       28.64      2.94 o 
 -12   4  16       78.96       72.24      4.00 o 
 -11   4  16      202.90      189.20      7.78 o 
 -10   4  16      760.53      747.70     12.01 o 
  -9   4  16       82.64       82.25      4.60 o 
  -8   4  16       15.66       20.00      2.08 o 
  -7   4  16       68.99       82.69      2.68 o 
  -6   4  16      542.62      496.26      7.89 o 
  -5   4  16      141.31      162.36      3.82 o 
  -4   4  16      123.86      145.68      3.67 o 
  -3   4  16       92.84       63.94      2.63 o 
  -2   4  16      169.60      147.96      3.57 o 
  -1   4  16       57.95       63.49      2.60 o 
   0   4  16       67.44       68.76      2.82 o 
   1   4  16        1.65        2.92      1.47 o 
   2   4  16        5.86        3.62      1.82 o 
   3   4  16       11.39       11.94      2.39 o 
   4   4  16        4.31        4.57      2.30 o 
   5   4  16       14.63       10.01      2.64 o 
   6   4  16      128.75      160.37      6.75 o 
   7   4  16        5.26        3.35      3.31 o 
   8   4  16       10.41       10.29      6.23 o 
   9   4  16        3.70        0.63      5.96 o 
 -20   5  16        1.12        0.31      6.31 o 
 -19   5  16        0.22       -0.94      4.17 o 
 -18   5  16       35.00       29.50      5.28 o 
 -17   5  16        3.46        2.54      3.14 o 
 -16   5  16        2.64        3.48      4.30 o 
 -15   5  16        7.33        6.53      2.98 o 
 -14   5  16       29.21       29.40      2.91 o 
 -13   5  16       19.38       18.85      2.72 o 
 -12   5  16       31.51       31.28      3.53 o 
 -11   5  16       32.10       31.72      4.69 o 
 -10   5  16      246.79      270.48      9.16 o 
  -9   5  16      290.21      305.96     14.79 o 
  -8   5  16       89.89       76.30      3.92 o 
  -7   5  16        0.09        0.36      1.69 o 
  -6   5  16        3.94        5.23      1.72 o 
  -5   5  16      812.36      767.51     12.53 o 
  -4   5  16      259.47      264.87      5.99 o 
  -3   5  16        1.29        6.66      1.67 o 
  -2   5  16        0.85        6.63      1.69 o 
  -1   5  16       29.55       28.24      2.58 o 
   0   5  16        7.13        9.54      2.03 o 
   1   5  16       52.88       48.61      3.46 o 
   2   5  16       17.98       21.42      2.81 o 
   3   5  16      137.45      143.57      6.68 o 
   4   5  16       47.57       45.54      3.96 o 
   5   5  16       26.84       33.09      3.58 o 
   6   5  16       33.07       43.27      4.12 o 
   7   5  16        0.28       -2.02      3.40 o 
   8   5  16        0.35        1.57      5.38 o 
 -19   6  16       15.86        8.72      4.80 o 
 -18   6  16        3.92        6.80      3.77 o 
 -17   6  16        4.16        0.52      3.58 o 
 -16   6  16       81.01       71.29      5.93 o 
 -15   6  16       84.83      103.78      7.69 o 
 -14   6  16       70.35       72.86      4.78 o 
 -13   6  16        5.67        4.28      2.69 o 
 -12   6  16        0.74        0.65      2.38 o 
 -11   6  16      258.63      248.88      8.52 o 
 -10   6  16      451.97      452.99     14.58 o 
  -9   6  16      392.54      379.11     10.08 o 
  -8   6  16      115.41      110.40      4.45 o 
  -7   6  16       58.41       52.22      2.95 o 
  -6   6  16        0.31        2.24      1.60 o 
  -5   6  16        9.26       15.87      2.05 o 
  -4   6  16        0.63        0.24      1.35 o 
  -3   6  16       21.53       14.60      1.93 o 
  -2   6  16       15.91        9.76      1.86 o 
  -1   6  16        0.36       -1.40      1.40 o 
   0   6  16       22.94       24.91      3.30 o 
   1   6  16       67.43       84.09      4.37 o 
   2   6  16       27.08       23.22      2.96 o 
   3   6  16       85.12       82.03      5.41 o 
   4   6  16      110.21      114.83      6.49 o 
   5   6  16        3.13       -1.37      2.71 o 
   6   6  16       37.69       16.93      9.76 o 
   7   6  16       20.30       14.82      3.84 o 
   8   6  16        4.73        0.88      4.41 o 
 -19   7  16       34.64       31.90      6.52 o 
 -18   7  16        0.00       -3.36      3.36 o 
 -17   7  16        6.28        5.56      4.36 o 
 -16   7  16       34.29       23.82      8.73 o 
 -15   7  16        5.20        2.62      2.75 o 
 -14   7  16       46.64       49.90      4.26 o 
 -13   7  16      111.83      102.16      6.16 o 
 -12   7  16       20.74       21.06      3.51 o 
 -11   7  16      230.23      251.87      8.52 o 
 -10   7  16        0.39       -1.21      2.37 o 
  -9   7  16        4.62        5.40      1.93 o 
  -8   7  16      261.17      238.52      7.70 o 
  -7   7  16      389.54      368.15      7.46 o 
  -6   7  16       83.31       78.20      3.48 o 
  -5   7  16      156.53      140.19      4.71 o 
  -4   7  16      214.68      183.34      6.41 o 
  -3   7  16      313.36      312.32      6.79 o 
  -2   7  16       75.94       52.65      3.09 o 
  -1   7  16        0.01        0.73      1.66 o 
   0   7  16        0.51        2.37      1.81 o 
   1   7  16       35.77       38.10      3.49 o 
   2   7  16      332.28      343.81      8.65 o 
   3   7  16       15.46       18.97      3.10 o 
   4   7  16       79.96       97.20      6.47 o 
   5   7  16        3.54       -1.23      2.61 o 
   6   7  16       67.96       65.50      6.80 o 
   7   7  16        0.61       -2.72      6.34 o 
 -18   8  16        3.80        7.15      7.33 o 
 -17   8  16       27.26       20.52      5.39 o 
 -16   8  16       16.86        9.35      3.83 o 
 -15   8  16        1.18        3.76      2.88 o 
 -14   8  16        5.40       -0.29      3.65 o 
 -13   8  16      161.57      172.91      7.60 o 
 -12   8  16       59.02       62.76      4.93 o 
 -11   8  16      260.16      273.43     11.15 o 
 -10   8  16        1.47       -0.85      2.10 o 
  -9   8  16        8.99        5.80      3.12 o 
  -8   8  16       22.11       27.18      2.99 o 
  -7   8  16       17.22       17.10      2.57 o 
  -6   8  16       21.11       16.38      2.37 o 
  -5   8  16        3.90        4.07      1.84 o 
  -4   8  16       32.66       31.23      3.39 o 
  -3   8  16       10.49        6.78      1.94 o 
  -2   8  16        0.10       -0.25      1.52 o 
  -1   8  16        0.71        0.36      1.74 o 
   0   8  16        0.71        1.59      1.64 o 
   1   8  16       83.67       78.96      4.04 o 
   2   8  16       54.45       60.47      3.84 o 
   3   8  16        0.30       -2.01      2.01 o 
   4   8  16        1.02       -0.86      2.25 o 
   5   8  16       14.25       18.36      4.15 o 
   6   8  16        0.16       21.16      8.43 o 
   7   8  16       31.23       45.92     10.46 o 
 -17   9  16        0.00       -1.17      4.08 o 
 -16   9  16       14.22       14.19      3.72 o 
 -15   9  16        9.38        6.23      3.14 o 
 -14   9  16        2.50       -2.25      4.58 o 
 -13   9  16       18.42       16.00      6.81 o 
 -12   9  16       13.83       17.51      4.41 o 
 -11   9  16      412.22      414.20     13.49 o 
 -10   9  16      455.03      461.43     11.54 o 
  -9   9  16      174.20      179.25      6.22 o 
  -8   9  16      107.29      111.17      4.80 o 
  -7   9  16      109.31      102.83      4.13 o 
  -6   9  16      169.48      167.71      5.27 o 
  -5   9  16      173.60      150.85      6.27 o 
  -4   9  16       13.76       13.57      4.83 o 
  -3   9  16       10.13       14.04      2.13 o 
  -2   9  16      209.20      201.21      5.87 o 
  -1   9  16      382.18      385.90      9.07 o 
   0   9  16      306.02      327.48      8.48 o 
   1   9  16       68.68       69.66      4.07 o 
   2   9  16        8.44        7.37      2.30 o 
   3   9  16       40.78       47.19      3.67 o 
   4   9  16        0.02       -2.71      2.71 o 
   5   9  16       21.54       19.29      5.58 o 
   6   9  16       60.08       69.35     11.52 o 
 -16  10  16        0.00        1.60      8.41 o 
 -15  10  16        1.10        2.00      3.63 o 
 -14  10  16       12.67       11.54      5.15 o 
 -13  10  16        4.84        2.40      3.68 o 
 -12  10  16       24.60       28.55      3.49 o 
 -11  10  16       33.82       30.70      3.31 o 
 -10  10  16       35.23       35.24      4.80 o 
  -9  10  16       95.43      111.69      7.23 o 
  -8  10  16        7.08        3.48      3.09 o 
  -7  10  16       13.32       16.07      3.00 o 
  -6  10  16        1.21        1.28      2.62 o 
  -5  10  16        0.86        5.89      2.79 o 
  -4  10  16        5.33        8.15      5.52 o 
  -3  10  16      507.42      517.46     15.44 o 
  -2  10  16        5.00        4.19      5.40 o 
  -1  10  16      108.58       95.34      6.15 o 
   0  10  16      243.49      281.74      9.96 o 
   1  10  16      156.07      171.63      5.53 o 
   2  10  16       16.68       13.31      2.54 o 
   3  10  16        6.62        0.02      2.90 o 
   4  10  16       31.37       44.24      5.86 o 
   5  10  16       20.98       29.89      6.14 o 
 -15  11  16        0.86        4.05      5.36 o 
 -14  11  16        0.15        0.12      3.86 o 
 -13  11  16        0.13       -3.77      3.77 o 
 -12  11  16       22.93       22.54      4.85 o 
 -11  11  16       16.01       16.41      4.31 o 
 -10  11  16        6.19        6.50      3.65 o 
  -9  11  16      116.99      106.01      7.33 o 
  -8  11  16       82.48       79.12      5.30 o 
  -7  11  16        0.35       -0.93      2.37 o 
  -6  11  16       22.38       16.97      3.66 o 
  -5  11  16        0.00        2.41      2.79 o 
  -4  11  16        7.32        4.82      2.91 o 
  -3  11  16        1.70       -1.70      2.74 o 
  -2  11  16        1.86       -2.66      2.66 o 
  -1  11  16      118.47      144.09     10.83 o 
   0  11  16       51.28       52.36      5.94 o 
   1  11  16       18.26       18.19      3.66 o 
   2  11  16        4.81        6.29      3.27 o 
   3  11  16        7.87        8.17      7.59 o 
   4  11  16        0.63        0.61      4.12 o 
 -14  12  16        0.61        2.53      3.90 o 
 -13  12  16       15.84        6.33      4.25 o 
 -12  12  16        0.36        3.23      3.86 o 
 -11  12  16        0.89        0.08      3.62 o 
 -10  12  16      129.87      144.78      8.48 o 
  -9  12  16      100.33      102.01      8.28 o 
  -8  12  16      302.69      291.03      9.36 o 
  -7  12  16       17.75        8.86      4.87 o 
  -6  12  16       12.46       11.65      3.75 o 
  -5  12  16       27.18       27.59      5.65 o 
  -4  12  16       10.21        8.73      3.22 o 
  -3  12  16        2.86        2.65      3.06 o 
  -2  12  16        8.13        5.38      7.47 o 
  -1  12  16        0.64        4.73      3.65 o 
   0  12  16      133.10      163.07      9.26 o 
   1  12  16       28.28       25.71      5.01 o 
   2  12  16        0.35       -3.32      3.65 o 
   3  12  16        0.02       -3.69      3.69 o 
 -12  13  16        4.31        6.21      4.12 o 
 -11  13  16        0.09        2.67      6.84 o 
 -10  13  16       36.43       32.77      6.41 o 
  -9  13  16       27.44       26.82      3.88 o 
  -8  13  16        3.37        7.22      3.06 o 
  -7  13  16       29.85       26.40      4.34 o 
  -6  13  16        6.43        8.11      4.56 o 
  -5  13  16        2.62        1.18      3.05 o 
  -4  13  16        2.80        0.13      7.16 o 
  -3  13  16        0.00       -0.16      3.04 o 
  -2  13  16       12.21        8.60      5.39 o 
  -1  13  16        1.84       -0.55      5.70 o 
   0  13  16        8.94       12.99      4.35 o 
   1  13  16       21.46       24.52      5.15 o 
  -9  14  16       10.12        4.14      3.23 o 
  -8  14  16       25.02       34.54      4.85 o 
  -7  14  16       35.15       36.42      7.68 o 
  -6  14  16       32.24       36.23      4.69 o 
  -5  14  16       33.84       32.19      4.58 o 
  -4  14  16       16.00       15.00      3.85 o 
  -3  14  16        0.02        0.19      3.26 o 
  -2  14  16        0.12       -4.87      4.95 o 
 -21   1  17        5.59       12.41      6.27 o 
 -20   1  17        1.99        1.81      5.24 o 
 -19   1  17        0.05       -2.51      2.62 o 
 -18   1  17       64.90       65.25      4.97 o 
 -17   1  17      139.62      160.58      6.55 o 
 -16   1  17      222.10      228.91      7.48 o 
 -15   1  17        4.01        2.67      2.27 o 
 -14   1  17       45.95       49.13      2.88 o 
 -13   1  17      164.50      132.71      3.96 o 
 -12   1  17      196.13      161.76      4.29 o 
 -11   1  17      190.28      153.61      6.91 o 
 -10   1  17      257.74      218.10      8.69 o 
  -9   1  17      196.03      175.25      6.74 o 
  -8   1  17      331.82      338.52      6.04 o 
  -7   1  17      906.23      813.84     12.34 o 
  -6   1  17        2.51        2.92      1.29 o 
  -5   1  17      371.20      350.73      7.78 o 
  -4   1  17      122.35      116.15      3.16 o 
  -3   1  17        6.29        9.55      1.45 o 
  -2   1  17        2.35        1.31      1.77 o 
  -1   1  17      753.23      756.71     11.12 o 
   0   1  17      140.77      119.56      4.30 o 
   1   1  17      169.97      167.85      4.49 o 
   2   1  17        0.16       -1.50      1.50 o 
   3   1  17       31.77       27.80      2.88 o 
   4   1  17      185.11      168.57      5.82 o 
   5   1  17       11.28        9.53      2.81 o 
   6   1  17        0.08       -0.92      2.50 o 
   7   1  17       63.78       68.57      6.59 o 
   8   1  17        9.23       10.04      4.09 o 
   9   1  17       13.75       15.95      6.11 o 
 -20   2  17       13.30       13.91      4.39 o 
 -19   2  17       32.81       34.43      5.06 o 
 -18   2  17        2.16       -2.65      2.65 o 
 -17   2  17       46.97       43.87      4.84 o 
 -16   2  17       24.85       24.34      3.22 o 
 -15   2  17       45.22       40.52      3.53 o 
 -14   2  17       17.28       16.69      4.67 o 
 -13   2  17       21.90       26.91      2.62 o 
 -12   2  17        2.03        3.59      1.71 o 
 -11   2  17       55.58       45.61      2.90 o 
 -10   2  17      241.29      233.99      5.91 o 
  -9   2  17      285.22      303.39      6.87 o 
  -8   2  17      303.20      289.89      5.14 o 
  -7   2  17      233.11      232.08      5.02 o 
  -6   2  17      429.22      443.45      7.02 o 
  -5   2  17      519.96      474.28      6.51 o 
  -4   2  17       45.30       37.38      2.14 o 
  -3   2  17        3.86        4.01      1.33 o 
  -2   2  17      141.73      122.69      3.55 o 
  -1   2  17      194.40      166.60      4.94 o 
   0   2  17      225.81      199.52      5.05 o 
   1   2  17       70.45       62.30      3.24 o 
   2   2  17        5.06        7.07      2.02 o 
   3   2  17       18.29       25.74      2.56 o 
   4   2  17        0.40        0.37      2.13 o 
   5   2  17      388.68      367.19      8.96 o 
   6   2  17      157.05      184.40      6.66 o 
   7   2  17       14.19       10.93      3.15 o 
   8   2  17       36.30       30.49      7.45 o 
 -20   3  17       33.07       37.59      8.39 o 
 -19   3  17       42.72       33.38      7.79 o 
 -18   3  17       78.63       73.18     10.05 o 
 -17   3  17        0.77        6.20      3.73 o 
 -16   3  17       55.95       69.54      6.01 o 
 -15   3  17        7.88        4.55      2.12 o 
 -14   3  17        7.58        9.18      2.15 o 
 -13   3  17       28.76       25.83      2.53 o 
 -12   3  17      254.67      249.90      9.96 o 
 -11   3  17      867.34      785.05     14.08 o 
 -10   3  17       30.83       29.84      2.27 o 
  -9   3  17       21.75       21.13      2.00 o 
  -8   3  17     2189.66     2139.83     28.82 o 
  -7   3  17     2069.05     1939.72     23.95 o 
  -6   3  17      411.34      395.26      6.37 o 
  -5   3  17       62.14       47.35      2.24 o 
  -4   3  17       70.55       58.05      2.33 o 
  -3   3  17       81.18       56.39      2.50 o 
  -2   3  17        0.05       -0.37      1.19 o 
  -1   3  17      295.74      244.72      5.50 o 
   0   3  17       45.62       32.40      2.44 o 
   1   3  17      102.75      107.45      4.01 o 
   2   3  17      152.60      153.26      4.68 o 
   3   3  17        0.77       -1.65      1.65 o 
   4   3  17       74.98       73.84      4.04 o 
   5   3  17      248.01      262.78      7.30 o 
   6   3  17      340.04      363.09     10.94 o 
   7   3  17       21.89       24.04      4.66 o 
   8   3  17        4.24        1.77      5.27 o 
 -20   4  17        0.43       -3.25      4.14 o 
 -19   4  17        1.36       -2.66      4.73 o 
 -18   4  17       95.68       98.69      9.64 o 
 -17   4  17       58.98       61.53      6.16 o 
 -16   4  17       70.44       66.84      7.33 o 
 -15   4  17       39.52       43.66      4.24 o 
 -14   4  17        2.63       -1.54      2.27 o 
 -13   4  17        9.96        6.52      2.49 o 
 -12   4  17       84.21       82.12      4.30 o 
 -11   4  17       23.48       27.72      2.16 o 
 -10   4  17      635.65      666.90     11.05 o 
  -9   4  17       84.19       76.86      3.18 o 
  -8   4  17       79.77       87.00      4.81 o 
  -7   4  17      665.30      661.09     12.03 o 
  -6   4  17     1362.23     1264.81     23.05 o 
  -5   4  17       68.47       66.67      3.05 o 
  -4   4  17      106.35      101.33      2.98 o 
  -3   4  17      127.44      115.16      3.02 o 
  -2   4  17      138.13      111.84      3.29 o 
  -1   4  17       25.08       15.29      1.69 o 
   0   4  17       67.48       53.99      3.01 o 
   1   4  17       61.19       47.98      2.76 o 
   2   4  17       48.60       53.14      4.04 o 
   3   4  17      123.30      111.41      6.79 o 
   4   4  17        1.69        0.63      2.38 o 
   5   4  17        1.99        1.30      2.50 o 
   6   4  17       45.89       32.91      4.36 o 
   7   4  17       62.91       63.07      9.23 o 
   8   4  17        0.08       -3.31      5.33 o 
 -20   5  17       16.67       10.35      4.78 o 
 -19   5  17       73.75       62.77      6.81 o 
 -18   5  17       28.65       17.19      4.74 o 
 -17   5  17       69.86       50.95      9.16 o 
 -16   5  17        8.58       13.47      3.45 o 
 -15   5  17        2.71       -0.05      3.18 o 
 -14   5  17        3.32        6.47      2.71 o 
 -13   5  17        0.07       -2.30      2.30 o 
 -12   5  17       29.30       31.77      3.70 o 
 -11   5  17      104.64      102.28      6.71 o 
 -10   5  17      381.98      355.30      9.80 o 
  -9   5  17      379.89      408.25     10.62 o 
  -8   5  17      168.88      162.02      4.76 o 
  -7   5  17       51.05       47.64      2.87 o 
  -6   5  17        6.80        1.79      1.62 o 
  -5   5  17       45.51       34.55      2.48 o 
  -4   5  17        5.09        7.45      1.70 o 
  -3   5  17       30.46       33.02      2.58 o 
  -2   5  17        5.15        5.08      1.66 o 
  -1   5  17       43.78       45.34      3.21 o 
   0   5  17        0.06        0.88      1.83 o 
   1   5  17       34.32       34.83      3.67 o 
   2   5  17       58.34       56.20      4.56 o 
   3   5  17       30.42       32.70      4.04 o 
   4   5  17        2.54        1.44      2.31 o 
   5   5  17        0.01       -2.37      2.37 o 
   6   5  17        7.49        5.18      3.42 o 
   7   5  17       18.92       19.70      6.75 o 
   8   5  17        0.39        2.84      5.93 o 
 -19   6  17        0.47       -4.16      4.16 o 
 -18   6  17        6.51        8.72      3.76 o 
 -17   6  17        1.27        0.56      3.26 o 
 -16   6  17       28.85       29.22      4.15 o 
 -15   6  17       14.99       14.14      4.08 o 
 -14   6  17        0.58       -0.12      2.53 o 
 -13   6  17       40.62       36.11      3.99 o 
 -12   6  17       65.73       68.88      4.97 o 
 -11   6  17      585.14      605.62     14.48 o 
 -10   6  17       84.86       83.83      5.62 o 
  -9   6  17        2.65        2.42      1.81 o 
  -8   6  17        7.30        5.15      1.74 o 
  -7   6  17       11.83       13.92      1.98 o 
  -6   6  17       69.54       71.83      3.73 o 
  -5   6  17       90.21       95.65      4.14 o 
  -4   6  17      127.05      131.77      4.27 o 
  -3   6  17      532.19      441.11      8.70 o 
  -2   6  17       24.84       26.77      2.51 o 
  -1   6  17       92.55       79.56      4.11 o 
   0   6  17       33.83       37.01      3.20 o 
   1   6  17      298.39      312.07      8.06 o 
   2   6  17      118.31      109.48      6.07 o 
   3   6  17       23.89       22.34      3.63 o 
   4   6  17        0.21       -2.04      2.73 o 
   5   6  17        0.19        3.10      3.10 o 
   6   6  17        5.77        2.44      3.59 o 
   7   6  17        4.34       -3.13      4.09 o 
 -19   7  17       60.46       59.46      8.21 o 
 -18   7  17        0.01       -3.32      3.32 o 
 -17   7  17        5.01        8.10      4.44 o 
 -16   7  17       21.34       11.34      7.47 o 
 -15   7  17       78.92       91.28      6.32 o 
 -14   7  17       53.32       55.73      5.03 o 
 -13   7  17        1.73        5.15      2.89 o 
 -12   7  17      627.48      670.98     16.11 o 
 -11   7  17      307.76      330.80      9.94 o 
 -10   7  17       36.63       37.41      3.97 o 
  -9   7  17       21.23       30.22      2.79 o 
  -8   7  17        6.68        4.16      1.64 o 
  -7   7  17        2.93        3.17      1.60 o 
  -6   7  17      111.59      113.44      4.42 o 
  -5   7  17       10.09        7.44      1.85 o 
  -4   7  17        0.40       -0.01      1.59 o 
  -3   7  17       24.50       27.29      4.11 o 
  -2   7  17       31.25       23.93      2.42 o 
  -1   7  17       16.56       19.34      2.93 o 
   0   7  17       10.68       10.36      2.34 o 
   1   7  17        0.00       -0.28      2.09 o 
   2   7  17       71.67       88.63      6.16 o 
   3   7  17       68.89       74.80      5.47 o 
   4   7  17       11.00        3.30      2.75 o 
   5   7  17        0.48       -0.19      3.40 o 
   6   7  17        0.23       -4.27      5.87 o 
   7   7  17        2.53       -0.19      6.90 o 
 -18   8  17        1.09       -4.20      4.20 o 
 -17   8  17        2.30       -3.90      3.90 o 
 -16   8  17       11.86        7.47      4.62 o 
 -15   8  17        1.15        5.61      3.26 o 
 -14   8  17        8.55        8.00      3.28 o 
 -13   8  17       62.14       67.46      5.36 o 
 -12   8  17        2.06        2.45      5.89 o 
 -11   8  17       67.75       62.39      4.05 o 
 -10   8  17        2.48        3.48      2.04 o 
  -9   8  17      135.02      133.83      5.01 o 
  -8   8  17       14.53       12.13      2.27 o 
  -7   8  17       83.42       76.66      3.97 o 
  -6   8  17       14.72       25.09      2.81 o 
  -5   8  17      110.83      120.70      4.42 o 
  -4   8  17        1.93        1.59      1.67 o 
  -3   8  17        4.35        5.35      1.90 o 
  -2   8  17       13.03       15.74      2.19 o 
  -1   8  17      118.88      118.25      4.56 o 
   0   8  17        3.78        2.54      2.00 o 
   1   8  17        0.63        5.51      3.44 o 
   2   8  17       13.94       12.01      2.52 o 
   3   8  17      118.40      116.64      5.38 o 
   4   8  17        3.12        2.10      3.24 o 
   5   8  17       52.23       49.26      7.49 o 
   6   8  17       71.33       59.68     11.24 o 
 -17   9  17        2.27       -3.47      3.47 o 
 -16   9  17        3.89        4.53      4.95 o 
 -15   9  17       48.84       49.05      5.16 o 
 -14   9  17       92.97      109.86      8.61 o 
 -13   9  17       17.01       27.37      4.96 o 
 -12   9  17        1.76        5.01      2.71 o 
 -11   9  17       42.30       33.29      3.70 o 
 -10   9  17      100.63      105.68      7.16 o 
  -9   9  17       24.42       21.88      2.93 o 
  -8   9  17       32.87       28.07      2.70 o 
  -7   9  17       69.24       62.51      4.40 o 
  -6   9  17        7.97        4.77      3.07 o 
  -5   9  17        3.93        1.65      2.12 o 
  -4   9  17        0.64        3.63      1.86 o 
  -3   9  17       41.26       42.61      3.31 o 
  -2   9  17       85.45       82.21      4.52 o 
  -1   9  17       47.58       42.78      3.48 o 
   0   9  17        4.36       -0.25      2.02 o 
   1   9  17       12.52        5.88      2.34 o 
   2   9  17       47.84       51.52      4.04 o 
   3   9  17        0.39       -2.55      2.55 o 
   4   9  17       25.66       37.40      6.62 o 
   5   9  17        0.01        1.50      6.18 o 
 -16  10  17        7.88        5.06      4.65 o 
 -15  10  17        2.13        1.00      4.29 o 
 -14  10  17        0.31        0.01      4.05 o 
 -13  10  17        0.34        0.09      2.59 o 
 -12  10  17       45.43       41.83      3.98 o 
 -11  10  17       12.87       19.81      2.91 o 
 -10  10  17       17.86       14.05      2.29 o 
  -9  10  17        0.08        0.42      3.07 o 
  -8  10  17       37.57       32.22      3.83 o 
  -7  10  17      100.20       97.62      6.69 o 
  -6  10  17        1.79        7.29      3.14 o 
  -5  10  17       10.17       10.97      3.61 o 
  -4  10  17       13.17       13.30      3.44 o 
  -3  10  17      292.77      274.06     10.63 o 
  -2  10  17        1.51       -0.15      3.15 o 
  -1  10  17      107.53      104.58     14.81 o 
   0  10  17       38.77       54.79      3.44 o 
   1  10  17        4.27        5.33      2.26 o 
   2  10  17        4.33        2.99      3.15 o 
   3  10  17       12.13        8.19      4.55 o 
   4  10  17       17.15       19.40      5.42 o 
 -15  11  17        0.70        2.51      4.72 o 
 -14  11  17        0.24       -1.40      3.80 o 
 -13  11  17       35.52       36.58      5.64 o 
 -12  11  17        0.05       -2.91      3.56 o 
 -11  11  17       25.99       30.70      9.11 o 
 -10  11  17       27.36       30.52      4.85 o 
  -9  11  17       19.89       16.78      3.38 o 
  -8  11  17      202.91      212.62     11.53 o 
  -7  11  17      111.63      109.14      9.85 o 
  -6  11  17       24.03       25.42      4.23 o 
  -5  11  17       14.25       37.89      7.74 o 
  -4  11  17       45.67       48.62      5.27 o 
  -3  11  17      126.75      123.16      7.57 o 
  -2  11  17       46.30       59.83      5.98 o 
  -1  11  17        4.86        6.92      3.76 o 
   0  11  17        5.73        1.41      3.86 o 
   1  11  17        0.55       -2.28      3.68 o 
   2  11  17        4.07       -4.68      5.89 o 
   3  11  17        7.03        7.32      4.60 o 
 -14  12  17        2.57        4.29      4.74 o 
 -13  12  17        3.23        1.56      4.06 o 
 -12  12  17       21.24       30.19      5.37 o 
 -11  12  17       49.93       53.47      9.72 o 
 -10  12  17      160.01      165.14     21.33 o 
  -9  12  17       68.55       70.15      7.98 o 
  -8  12  17       12.50       10.24      3.28 o 
  -7  12  17       24.08       23.65      4.36 o 
  -6  12  17        0.76       -4.43      4.66 o 
  -5  12  17       19.42       16.52      6.02 o 
  -4  12  17        0.89       -0.54      3.13 o 
  -3  12  17       14.01       13.16      4.05 o 
  -2  12  17       72.65       74.92     10.24 o 
  -1  12  17      159.59      171.39      9.17 o 
   0  12  17       10.59       14.88      4.65 o 
   1  12  17       34.24       32.30     13.00 o 
   2  12  17       33.84       41.75      8.68 o 
 -12  13  17       93.29       94.15      7.96 o 
 -11  13  17        6.73        9.12      6.54 o 
 -10  13  17        0.54       -2.03      3.04 o 
  -9  13  17        0.60       -2.80      3.83 o 
  -8  13  17       75.25       64.57      6.02 o 
  -7  13  17        2.83        8.96      3.57 o 
  -6  13  17       14.44       17.04      3.92 o 
  -5  13  17        9.37        1.86      4.38 o 
  -4  13  17        0.98        1.02      4.41 o 
  -3  13  17       58.67       49.46      5.58 o 
  -2  13  17       67.95       64.63      6.38 o 
  -1  13  17        8.17        7.26      4.05 o 
   0  13  17        2.56        4.01      4.60 o 
  -8  14  17       27.68       30.38      4.75 o 
  -7  14  17       30.31       38.34      4.99 o 
  -6  14  17        0.07        1.43      3.29 o 
  -5  14  17       10.57        6.56      3.61 o 
  -4  14  17        6.46        5.65      3.57 o 
 -21   0  18        1.45        8.29      5.59 o 
 -20   0  18        8.08        8.88      5.45 o 
 -19   0  18       23.37       16.27      5.95 o 
 -18   0  18       44.39       49.91      7.52 o 
 -17   0  18       98.36      100.19      6.08 o 
 -16   0  18        9.46       10.51      3.01 o 
 -15   0  18       38.54       33.27      4.96 o 
 -14   0  18      279.46      306.36      9.95 o 
 -13   0  18        2.63        3.20      2.33 o 
 -12   0  18      881.23      711.13     17.99 o 
 -11   0  18      658.86      517.25     11.77 o 
 -10   0  18       33.94       37.11      3.60 o 
  -9   0  18      359.56      381.86      8.08 o 
  -8   0  18      476.21      455.13     21.78 o 
  -7   0  18    10583.94    10335.33    151.15 o 
  -6   0  18     4996.09     4864.46     73.14 o 
  -5   0  18     2680.82     2482.22     78.75 o 
  -4   0  18     2057.19     1967.73     31.96 o 
  -3   0  18     2199.53     2073.97     48.57 o 
  -2   0  18      147.48      147.48      5.46 o 
  -1   0  18       31.02       37.52      3.35 o 
   0   0  18       12.31       10.21      2.81 o 
   1   0  18      173.31      148.49      6.69 o 
   2   0  18        0.16        2.68      2.50 o 
   3   0  18       34.71       20.48      4.19 o 
   4   0  18        1.61        3.15      6.74 o 
   5   0  18        5.55        4.63      3.91 o 
   6   0  18       14.57        6.95      4.29 o 
   7   0  18       37.23       31.68      6.86 o 
   8   0  18      139.21      150.10     12.18 o 
 -21   1  18       27.59       34.69      7.67 o 
 -20   1  18        8.00        9.57      3.92 o 
 -19   1  18       21.56       15.55      3.24 o 
 -18   1  18      101.00       92.91      5.36 o 
 -17   1  18       17.38       12.55      3.16 o 
 -16   1  18       53.69       44.92      3.88 o 
 -15   1  18        0.32        3.43      2.24 o 
 -14   1  18       76.99       68.45      4.19 o 
 -13   1  18       10.00       10.42      1.71 o 
 -12   1  18      107.36      104.69      5.73 o 
 -11   1  18       71.18       59.30      3.24 o 
 -10   1  18      153.03      138.51      5.24 o 
  -9   1  18      124.77      129.84      5.01 o 
  -8   1  18        7.25       14.13      1.66 o 
  -7   1  18       77.00       82.61      3.25 o 
  -6   1  18     1132.93     1076.28     13.31 o 
  -5   1  18       18.38       21.75      2.18 o 
  -4   1  18        0.07        2.01      1.33 o 
  -3   1  18       14.95       10.91      1.68 o 
  -2   1  18      814.21      803.69     11.65 o 
  -1   1  18       13.32        9.59      1.80 o 
   0   1  18        4.20        3.46      1.66 o 
   1   1  18       15.74       14.39      2.11 o 
   2   1  18        0.56        4.02      1.95 o 
   3   1  18       17.75       23.13      3.02 o 
   4   1  18       63.41       53.67      3.89 o 
   5   1  18       10.49       12.44      3.07 o 
   6   1  18       44.51       46.46      4.38 o 
   7   1  18       10.38       10.71      5.43 o 
   8   1  18        0.33       -0.67      3.65 o 
 -20   2  18       29.04       29.34      5.63 o 
 -19   2  18       10.96       16.03      4.42 o 
 -18   2  18      226.59      237.97      8.01 o 
 -17   2  18       25.75       27.91      3.65 o 
 -16   2  18        2.82        3.69      2.61 o 
 -15   2  18        0.15        0.91      2.22 o 
 -14   2  18        8.20        4.72      2.51 o 
 -13   2  18       68.75       61.47      3.55 o 
 -12   2  18       21.98       27.01      3.17 o 
 -11   2  18      113.96      133.29      4.59 o 
 -10   2  18      162.16      174.22      6.86 o 
  -9   2  18      862.34      896.08     15.62 o 
  -8   2  18     1195.06     1115.74     16.88 o 
  -7   2  18      842.95      826.00     11.29 o 
  -6   2  18      267.99      237.93      4.54 o 
  -5   2  18       41.24       33.76      2.55 o 
  -4   2  18        6.32        7.49      1.50 o 
  -3   2  18       85.17       86.84      3.22 o 
  -2   2  18       48.06       62.55      5.84 o 
  -1   2  18        0.00       -0.61      1.58 o 
   0   2  18        0.51        2.22      1.61 o 
   1   2  18      194.57      183.66      5.15 o 
   2   2  18       31.78       25.49      2.58 o 
   3   2  18       32.31       37.23      3.20 o 
   4   2  18       23.32       16.21      2.76 o 
   5   2  18        9.11        6.76      2.58 o 
   6   2  18       39.89       37.66      4.00 o 
   7   2  18       43.36       51.12      8.41 o 
   8   2  18       19.91       28.53      7.34 o 
 -20   3  18        7.50        3.45      8.29 o 
 -19   3  18        3.23        7.60      4.29 o 
 -18   3  18        0.57       -1.96      3.55 o 
 -17   3  18        0.65       -1.13      3.52 o 
 -16   3  18       17.63       13.18      3.93 o 
 -15   3  18       88.64       78.28      4.54 o 
 -14   3  18      179.47      162.96      9.96 o 
 -13   3  18       13.14        7.45      2.07 o 
 -12   3  18      853.39      828.25     14.92 o 
 -11   3  18        0.01        4.28      1.80 o 
 -10   3  18       30.99       26.05      2.44 o 
  -9   3  18      275.74      264.06      7.45 o 
  -8   3  18      211.63      226.11      4.91 o 
  -7   3  18      111.93       89.89      2.90 o 
  -6   3  18        8.02        3.49      1.27 o 
  -5   3  18       52.18       47.88      2.27 o 
  -4   3  18      115.97      115.07      3.44 o 
  -3   3  18      414.01      385.21      7.21 o 
  -2   3  18      198.33      189.79      4.85 o 
  -1   3  18      184.88      182.59      5.52 o 
   0   3  18       50.01       46.33      2.85 o 
   1   3  18      196.96      185.33      5.15 o 
   2   3  18       69.04       65.45      3.53 o 
   3   3  18        5.68        8.15      2.11 o 
   4   3  18        0.66       -0.30      2.04 o 
   5   3  18       59.21       73.20      5.53 o 
   6   3  18      105.77      124.48      8.20 o 
   7   3  18       62.47       85.10     10.66 o 
 -20   4  18        1.13        9.45      5.05 o 
 -19   4  18        0.37       -0.27      4.04 o 
 -18   4  18       13.80       20.52      4.58 o 
 -17   4  18        0.02        3.40      3.86 o 
 -16   4  18       37.82       45.86      4.47 o 
 -15   4  18       85.04      102.56     11.23 o 
 -14   4  18        5.98        7.08      3.25 o 
 -13   4  18       42.85       35.80      3.58 o 
 -12   4  18       57.78       55.38      4.12 o 
 -11   4  18        6.46       16.14      2.03 o 
 -10   4  18      387.39      380.29      7.36 o 
  -9   4  18       85.35       87.41      4.36 o 
  -8   4  18       13.48       14.16      1.54 o 
  -7   4  18       10.93        8.65      1.46 o 
  -6   4  18       70.88       68.87      2.56 o 
  -5   4  18       31.48       25.30      2.42 o 
  -4   4  18       46.05       41.98      2.15 o 
  -3   4  18      296.85      242.29      4.93 o 
  -2   4  18      243.08      202.76      4.98 o 
  -1   4  18      173.34      149.22      4.24 o 
   0   4  18       22.06       21.48      2.12 o 
   1   4  18       43.13       41.25      2.72 o 
   2   4  18        9.91        7.50      2.38 o 
   3   4  18        4.28        9.04      2.55 o 
   4   4  18       15.79       17.79      3.12 o 
   5   4  18       54.40       43.43      4.12 o 
   6   4  18       61.20       79.39      8.51 o 
   7   4  18       24.69       27.87      7.47 o 
 -20   5  18       36.68       49.28     10.66 o 
 -19   5  18       12.90        9.71      6.65 o 
 -18   5  18        4.54       -3.54      3.54 o 
 -17   5  18       28.64       26.99      4.13 o 
 -16   5  18       30.06       25.13      3.89 o 
 -15   5  18        4.65        3.89      2.88 o 
 -14   5  18       13.30       12.50      3.00 o 
 -13   5  18        2.55        3.02      2.23 o 
 -12   5  18       39.02       47.56      4.18 o 
 -11   5  18        0.00        4.19      2.45 o 
 -10   5  18        8.87        9.45      2.62 o 
  -9   5  18       86.28       70.77      3.62 o 
  -8   5  18       55.63       53.23      3.14 o 
  -7   5  18        3.88        4.15      2.13 o 
  -6   5  18       32.88       25.23      2.54 o 
  -5   5  18      186.85      173.83      4.95 o 
  -4   5  18       14.06       15.05      2.28 o 
  -3   5  18      139.60      117.87      4.08 o 
  -2   5  18       29.82       29.69      2.80 o 
  -1   5  18       21.43       24.11      2.73 o 
   0   5  18       71.07       74.50      4.84 o 
   1   5  18        5.00        2.94      2.55 o 
   2   5  18        1.13       -2.35      2.35 o 
   3   5  18        8.03        1.65      2.32 o 
   4   5  18       12.62        9.99      2.96 o 
   5   5  18       74.58       66.85      4.83 o 
   6   5  18       74.54       69.31      7.55 o 
   7   5  18       40.60       40.69      8.26 o 
 -19   6  18        3.71        2.13      4.39 o 
 -18   6  18        1.99       -3.48      3.48 o 
 -17   6  18       33.11       22.61      4.07 o 
 -16   6  18        2.13       -0.76      3.11 o 
 -15   6  18       18.00       16.58      4.48 o 
 -14   6  18        7.79        3.35      3.35 o 
 -13   6  18       28.92       26.35      3.73 o 
 -12   6  18       84.48       85.95      5.79 o 
 -11   6  18      214.89      228.67      8.04 o 
 -10   6  18      193.10      182.38      6.03 o 
  -9   6  18       48.78       51.14      3.21 o 
  -8   6  18        4.63        4.00      1.75 o 
  -7   6  18      113.79      100.49      4.35 o 
  -6   6  18      284.29      281.17      7.18 o 
  -5   6  18      833.91      739.88     13.98 o 
  -4   6  18       11.32       11.40      2.06 o 
  -3   6  18       17.27       13.38      2.08 o 
  -2   6  18       70.18       66.10      3.43 o 
  -1   6  18       25.19       26.63      2.79 o 
   0   6  18      223.81      234.77      6.93 o 
   1   6  18       25.15       22.39      3.35 o 
   2   6  18       15.82       14.06      3.38 o 
   3   6  18       32.96       31.71      4.32 o 
   4   6  18       18.24       13.42      3.68 o 
   5   6  18        3.97        2.15      5.04 o 
   6   6  18      128.93      137.28     14.76 o 
   7   6  18       16.58       17.39      7.02 o 
 -19   7  18       18.19       25.77      4.98 o 
 -18   7  18        1.01       -2.01      4.68 o 
 -17   7  18       14.73       12.94      5.09 o 
 -16   7  18       91.27      106.72     13.20 o 
 -15   7  18       16.54       19.76      6.04 o 
 -14   7  18       79.19       85.97      8.76 o 
 -13   7  18        7.80        8.69      3.03 o 
 -12   7  18       17.76       21.69      3.94 o 
 -11   7  18      148.77      157.15      7.96 o 
 -10   7  18       23.36       21.81      3.17 o 
  -9   7  18      108.06      112.01      4.33 o 
  -8   7  18       20.99       17.60      2.25 o 
  -7   7  18      140.59      144.17      6.52 o 
  -6   7  18        0.71        2.16      1.75 o 
  -5   7  18        2.92        6.28      1.94 o 
  -4   7  18       43.65       47.71      3.58 o 
  -3   7  18        0.26       -1.09      1.58 o 
  -2   7  18        3.24        1.28      1.77 o 
  -1   7  18        3.03        6.22      2.16 o 
   0   7  18       49.81       56.95      3.90 o 
   1   7  18       29.53       34.52      3.46 o 
   2   7  18       25.49       19.64      3.51 o 
   3   7  18       20.83       29.94      4.09 o 
   4   7  18       10.92       14.88      3.89 o 
   5   7  18       10.33       15.81      5.67 o 
   6   7  18        0.00       -6.08      6.08 o 
 -18   8  18       23.90       13.12      5.69 o 
 -17   8  18        0.31       -1.66      4.10 o 
 -16   8  18        0.40        2.32      3.50 o 
 -15   8  18        4.11        1.09      3.28 o 
 -14   8  18       26.53       32.33      4.40 o 
 -13   8  18       82.18       69.53      5.42 o 
 -12   8  18      109.57       95.36      6.74 o 
 -11   8  18        1.85       -0.45      2.00 o 
 -10   8  18       80.58       82.61      4.46 o 
  -9   8  18       41.75       43.93      3.04 o 
  -8   8  18        2.55        1.08      1.72 o 
  -7   8  18        2.03        0.96      1.75 o 
  -6   8  18       57.96       55.78      3.45 o 
  -5   8  18      246.40      240.02      6.88 o 
  -4   8  18       29.09       20.38      2.86 o 
  -3   8  18        8.87        5.74      2.01 o 
  -2   8  18       17.43       14.70      2.33 o 
  -1   8  18       26.43       24.83      2.87 o 
   0   8  18       84.56       91.97      4.77 o 
   1   8  18        1.93        0.99      2.10 o 
   2   8  18       46.66       59.19      4.35 o 
   3   8  18        2.17        5.11      3.46 o 
   4   8  18        3.54       -1.92      9.01 o 
   5   8  18        0.04        0.79      6.01 o 
 -17   9  18       19.55       18.29      6.51 o 
 -16   9  18        1.41        4.21      3.74 o 
 -15   9  18        5.83        1.89      3.29 o 
 -14   9  18      198.19      224.27     10.79 o 
 -13   9  18       77.90       75.23      7.26 o 
 -12   9  18       79.69       87.19      5.61 o 
 -11   9  18        2.93        1.53      2.50 o 
 -10   9  18        1.88        2.85      2.41 o 
  -9   9  18        0.12       -1.75      1.75 o 
  -8   9  18       56.50       54.97      3.54 o 
  -7   9  18        0.01       -1.10      1.83 o 
  -6   9  18       25.64       27.69      2.82 o 
  -5   9  18       11.84       11.75      2.28 o 
  -4   9  18       46.54       37.88      3.27 o 
  -3   9  18      114.30      105.19      5.68 o 
  -2   9  18        7.39       11.93      2.66 o 
  -1   9  18       64.72       71.34      3.77 o 
   0   9  18        1.91       -2.01      2.01 o 
   1   9  18       63.16       58.96      4.21 o 
   2   9  18       44.30       41.02      4.67 o 
   3   9  18       81.65       79.52      8.43 o 
   4   9  18        0.92        2.29      4.52 o 
   5   9  18        0.64        3.85      6.48 o 
 -16  10  18       35.10       27.28      5.96 o 
 -15  10  18       27.74       12.35      5.02 o 
 -14  10  18       11.66        3.87      4.25 o 
 -13  10  18        1.74        3.18      4.47 o 
 -12  10  18        4.15        2.54      2.44 o 
 -11  10  18       14.63        8.49      2.74 o 
 -10  10  18      137.48      145.97      5.53 o 
  -9  10  18       10.74        7.44      3.03 o 
  -8  10  18       27.69       36.13      5.40 o 
  -7  10  18       16.00       20.71      4.03 o 
  -6  10  18      102.23       93.42      6.70 o 
  -5  10  18       93.01       90.33      6.64 o 
  -4  10  18        2.20        4.15      3.15 o 
  -3  10  18       11.69       18.89      4.18 o 
  -2  10  18       75.51       69.61      6.45 o 
  -1  10  18       44.70       48.37      4.04 o 
   0  10  18       32.47       34.96      3.11 o 
   1  10  18        0.91        2.09      3.20 o 
   2  10  18       49.02       45.13      6.56 o 
   3  10  18        0.96        0.25      4.27 o 
   4  10  18        0.18       -1.91      5.81 o 
 -15  11  18        0.02       -2.47      5.20 o 
 -14  11  18        4.53       -0.22      3.94 o 
 -13  11  18       16.69       22.19      5.96 o 
 -12  11  18       75.32       72.94      6.93 o 
 -11  11  18       66.28       77.43      6.97 o 
 -10  11  18       39.06       49.26      5.71 o 
  -9  11  18        0.03       -2.70      2.70 o 
  -8  11  18      127.64      134.76     14.66 o 
  -7  11  18        2.16        5.66      3.72 o 
  -6  11  18        0.45        0.70      3.02 o 
  -5  11  18        0.26        0.39      3.10 o 
  -4  11  18        3.79       11.05      6.04 o 
  -3  11  18       97.54       86.44      7.04 o 
  -2  11  18       34.82       48.77      5.86 o 
  -1  11  18      104.95      107.68     13.29 o 
   0  11  18       26.61       40.19      5.74 o 
   1  11  18        3.36        1.13      4.17 o 
   2  11  18        0.27       -3.97      3.97 o 
 -13  12  18       26.33       31.89      5.59 o 
 -12  12  18        9.45       20.09      4.83 o 
 -11  12  18        4.67        3.14      3.71 o 
 -10  12  18       52.22       46.03      4.85 o 
  -9  12  18      109.93      114.31      6.72 o 
  -8  12  18       10.60       -2.91      3.15 o 
  -7  12  18      208.88      226.88      9.94 o 
  -6  12  18       38.05       42.39      5.35 o 
  -5  12  18      150.48      156.93      8.64 o 
  -4  12  18        1.59        0.94      3.50 o 
  -3  12  18        3.99        2.16      3.60 o 
  -2  12  18       29.51       42.48      5.79 o 
  -1  12  18       16.86       19.99      4.91 o 
   0  12  18        2.26       -3.86      3.86 o 
   1  12  18        2.23       -3.77      4.10 o 
 -11  13  18       10.43        6.64      3.68 o 
 -10  13  18        0.10        2.55      3.06 o 
  -9  13  18        0.11        2.37      3.51 o 
  -8  13  18       18.71       23.42      4.63 o 
  -7  13  18       58.63       64.00      6.12 o 
  -6  13  18       41.28       49.89      5.55 o 
  -5  13  18        4.28       -0.55      3.33 o 
  -4  13  18       29.48       40.62     15.84 o 
  -3  13  18       89.66       86.63      9.48 o 
  -2  13  18        8.21        9.49      4.15 o 
 -21   1  19        2.67       -2.40      5.48 o 
 -20   1  19        3.13        7.00      3.83 o 
 -19   1  19       17.19       20.54      3.42 o 
 -18   1  19        2.37        1.11      2.84 o 
 -17   1  19        2.19        1.73      2.56 o 
 -16   1  19        8.75        3.57      2.59 o 
 -15   1  19       16.64       18.38      2.84 o 
 -14   1  19       98.71       93.46      4.81 o 
 -13   1  19        0.56        4.28      1.86 o 
 -12   1  19        1.34        0.60      1.88 o 
 -11   1  19        2.19       -0.51      1.56 o 
 -10   1  19      332.54      352.81      7.80 o 
  -9   1  19       21.24       19.41      2.15 o 
  -8   1  19      278.19      294.60      5.17 o 
  -7   1  19        4.35        6.85      1.54 o 
  -6   1  19     1097.51     1091.21     14.61 o 
  -5   1  19      556.30      532.12      8.50 o 
  -4   1  19       14.95       19.54      1.98 o 
  -3   1  19       31.87       20.25      2.03 o 
  -2   1  19        9.11       10.26      1.88 o 
  -1   1  19      464.71      405.04      7.48 o 
   0   1  19      332.19      283.48      6.54 o 
   1   1  19       25.74       19.15      2.57 o 
   2   1  19        4.82        2.31      2.05 o 
   3   1  19        0.64        1.09      2.13 o 
   4   1  19       24.48       31.74      3.88 o 
   5   1  19       73.50       60.62      4.75 o 
   6   1  19      214.47      220.63      9.88 o 
   7   1  19       35.58       36.48      5.14 o 
 -20   2  19        4.63       10.38      5.81 o 
 -19   2  19       34.07       35.95      5.17 o 
 -18   2  19      123.79      133.68      6.21 o 
 -17   2  19      129.26      120.08      5.85 o 
 -16   2  19       49.78       41.83      4.66 o 
 -15   2  19       27.44       20.78      3.00 o 
 -14   2  19        0.58       -1.04      2.18 o 
 -13   2  19       57.22       42.84      3.13 o 
 -12   2  19      296.20      266.45      6.82 o 
 -11   2  19       19.04       18.73      2.23 o 
 -10   2  19      182.41      182.28      5.36 o 
  -9   2  19       58.71       57.49      3.24 o 
  -8   2  19       42.82       39.69      2.66 o 
  -7   2  19      310.50      310.88      6.64 o 
  -6   2  19        5.47        3.46      1.49 o 
  -5   2  19        0.69        2.77      1.42 o 
  -4   2  19       56.17       67.96      3.19 o 
  -3   2  19      138.47      113.29      5.21 o 
  -2   2  19      253.65      249.11      5.86 o 
  -1   2  19       14.72       14.33      2.04 o 
   0   2  19        0.65       -1.57      1.57 o 
   1   2  19       24.16       21.80      2.48 o 
   2   2  19        6.81       10.24      2.17 o 
   3   2  19       56.07       52.95      3.77 o 
   4   2  19        1.32        7.54      2.55 o 
   5   2  19        9.48        6.05      2.75 o 
   6   2  19       22.50       17.21      5.36 o 
   7   2  19       77.71       78.96     10.09 o 
 -20   3  19       20.92       15.89      7.39 o 
 -19   3  19        9.02        5.25      4.25 o 
 -18   3  19        1.49        4.58      3.82 o 
 -17   3  19       20.97       17.13      4.30 o 
 -16   3  19        1.35        0.55      4.27 o 
 -15   3  19      180.50      194.17     10.72 o 
 -14   3  19       49.66       37.08      3.39 o 
 -13   3  19      492.20      502.45     14.77 o 
 -12   3  19       36.90       34.71      2.82 o 
 -11   3  19      515.74      467.05      9.69 o 
 -10   3  19      234.25      222.41      5.97 o 
  -9   3  19       14.13       18.00      2.34 o 
  -8   3  19       93.15       76.99      4.20 o 
  -7   3  19       52.03       48.51      2.72 o 
  -6   3  19      708.95      717.49     10.90 o 
  -5   3  19      917.50      857.26     11.87 o 
  -4   3  19     1261.16     1160.55     16.64 o 
  -3   3  19      445.96      391.22      7.46 o 
  -2   3  19       34.30       25.00      2.71 o 
  -1   3  19        3.51        5.73      1.75 o 
   0   3  19       54.15       53.04      3.17 o 
   1   3  19      173.25      167.09      5.06 o 
   2   3  19       26.35       24.82      2.56 o 
   3   3  19       74.17       75.94      4.00 o 
   4   3  19        4.94       -0.18      2.28 o 
   5   3  19       43.90       48.41      4.84 o 
   6   3  19       16.83       30.23      7.38 o 
   7   3  19        9.99        8.19      5.99 o 
 -20   4  19       70.36       74.29      7.29 o 
 -19   4  19       21.09       18.56      4.87 o 
 -18   4  19        0.79       -3.59      3.59 o 
 -17   4  19      122.65      103.76      7.39 o 
 -16   4  19        0.04        0.97      2.82 o 
 -15   4  19       10.20        5.83      3.90 o 
 -14   4  19        9.05       19.47      3.29 o 
 -13   4  19       14.59       16.48      2.93 o 
 -12   4  19       23.65       26.33      3.29 o 
 -11   4  19      143.11      133.27      5.23 o 
 -10   4  19       22.96       25.00      2.11 o 
  -9   4  19        1.44        0.05      1.33 o 
  -8   4  19       71.66       72.06      3.19 o 
  -7   4  19       22.29       22.62      1.85 o 
  -6   4  19       29.14       30.18      1.92 o 
  -5   4  19       72.85       73.92      3.30 o 
  -4   4  19      114.63      102.17      4.00 o 
  -3   4  19      190.24      191.83      4.83 o 
  -2   4  19        0.91        3.22      1.50 o 
  -1   4  19      125.94      123.86      4.18 o 
   0   4  19       13.81       10.71      1.92 o 
   1   4  19       40.62       34.74      3.25 o 
   2   4  19       34.49       34.08      3.43 o 
   3   4  19        0.42       -0.63      2.44 o 
   4   4  19       45.47       42.08      4.14 o 
   5   4  19       87.31       79.58      7.08 o 
   6   4  19        7.98       12.25      6.49 o 
 -20   5  19       27.50       17.31      7.63 o 
 -19   5  19       31.18       35.57     10.60 o 
 -18   5  19       23.76       22.26      4.88 o 
 -17   5  19        3.70        8.28      3.41 o 
 -16   5  19       29.37       35.31      4.22 o 
 -15   5  19        0.26       -2.51      2.51 o 
 -14   5  19        5.08        4.17      2.75 o 
 -13   5  19        7.04        4.45      2.61 o 
 -12   5  19       15.67       13.64      3.09 o 
 -11   5  19       66.57       73.18      4.93 o 
 -10   5  19      115.53      113.14      4.75 o 
  -9   5  19        0.16       -1.59      1.59 o 
  -8   5  19        0.76        0.23      1.76 o 
  -7   5  19        0.67       -0.90      1.64 o 
  -6   5  19      418.62      398.12      9.08 o 
  -5   5  19       16.63        8.41      1.96 o 
  -4   5  19      120.99      108.85      4.35 o 
  -3   5  19       10.74        6.50      2.24 o 
  -2   5  19        0.30        3.04      2.17 o 
  -1   5  19      124.14      123.50      5.98 o 
   0   5  19       16.09       21.42      3.37 o 
   1   5  19       11.32       12.67      3.87 o 
   2   5  19       29.95       37.25      3.59 o 
   3   5  19       48.24       58.12      4.35 o 
   4   5  19        0.14       -2.46      2.46 o 
   5   5  19       49.29       57.17      6.92 o 
   6   5  19        0.87       -3.20      5.32 o 
 -19   6  19        7.86       -1.54      4.99 o 
 -18   6  19        0.57       -0.07      3.46 o 
 -17   6  19        7.82        5.74      3.46 o 
 -16   6  19       60.44       74.38      7.13 o 
 -15   6  19      211.97      244.76     16.07 o 
 -14   6  19       97.53      100.90     21.53 o 
 -13   6  19      207.51      210.15      8.09 o 
 -12   6  19        1.69        1.17      2.55 o 
 -11   6  19       31.34       30.56      3.73 o 
 -10   6  19       30.18       35.40      3.80 o 
  -9   6  19      132.55      127.48      4.62 o 
  -8   6  19        4.56        5.68      3.00 o 
  -7   6  19      140.75      129.03      4.90 o 
  -6   6  19       92.21       80.55      4.44 o 
  -5   6  19       95.96       82.92      6.21 o 
  -4   6  19        6.18        8.18      2.00 o 
  -3   6  19        0.10        0.57      1.68 o 
  -2   6  19        0.24        0.65      1.89 o 
  -1   6  19        2.20       -1.41      1.88 o 
   0   6  19       13.07       20.69      3.30 o 
   1   6  19      281.71      262.37      8.73 o 
   2   6  19       91.77       88.22      5.87 o 
   3   6  19        0.17        1.08      2.95 o 
   4   6  19       10.48        9.72      4.36 o 
   5   6  19        7.91       -0.03      4.17 o 
   6   6  19       48.10       43.47      6.78 o 
 -19   7  19        8.58        4.17      5.13 o 
 -18   7  19        0.58       -0.23      4.23 o 
 -17   7  19        2.94        2.62      4.21 o 
 -16   7  19        5.51        2.87      4.08 o 
 -15   7  19        8.60        1.95      3.65 o 
 -14   7  19        2.35        3.41      2.98 o 
 -13   7  19        2.48        5.78      2.92 o 
 -12   7  19       31.45       28.83      3.92 o 
 -11   7  19        0.84       -1.86      2.01 o 
 -10   7  19       18.11       12.34      2.50 o 
  -9   7  19       93.34       92.22      4.25 o 
  -8   7  19       31.67       26.32      2.85 o 
  -7   7  19       47.69       40.25      3.90 o 
  -6   7  19       55.24       63.58      3.89 o 
  -5   7  19      205.51      194.11      6.04 o 
  -4   7  19      238.91      229.11      7.55 o 
  -3   7  19      251.91      258.51      6.66 o 
  -2   7  19        2.35        4.11      2.40 o 
  -1   7  19        5.21        6.02      2.23 o 
   0   7  19       12.93       10.44      2.60 o 
   1   7  19       82.06       94.43      6.76 o 
   2   7  19       52.94       50.78      4.78 o 
   3   7  19        0.06        0.56      3.74 o 
   4   7  19        3.10        0.37      4.58 o 
   5   7  19        3.40        5.09      6.98 o 
 -18   8  19       23.71       18.41      5.45 o 
 -17   8  19       53.45       48.40     16.09 o 
 -16   8  19       67.96       67.50      7.09 o 
 -15   8  19        4.73        7.26      3.57 o 
 -14   8  19       24.45       31.95      4.36 o 
 -13   8  19      155.76      155.49      7.48 o 
 -12   8  19       15.67        9.50      2.63 o 
 -11   8  19        1.28       -1.31      2.05 o 
 -10   8  19       17.09       26.43      2.98 o 
  -9   8  19      108.85      129.17      4.80 o 
  -8   8  19       59.19       60.00      3.76 o 
  -7   8  19       25.36       25.19      2.75 o 
  -6   8  19        6.82        3.78      2.00 o 
  -5   8  19        0.11        0.28      1.79 o 
  -4   8  19       30.88       28.93      2.90 o 
  -3   8  19        8.24       12.25      2.44 o 
  -2   8  19        0.81       -1.00      1.81 o 
  -1   8  19        0.08       -1.99      1.99 o 
   0   8  19        4.79        4.31      2.37 o 
   1   8  19        0.11       -2.24      2.24 o 
   2   8  19       72.81       91.34      6.52 o 
   3   8  19        3.88        2.04      4.25 o 
   4   8  19        0.46        1.55      5.97 o 
   5   8  19        0.21       -5.22      6.34 o 
 -17   9  19        2.73        5.60      4.85 o 
 -16   9  19       33.57       36.66      5.20 o 
 -15   9  19       30.00       20.09      4.41 o 
 -14   9  19        0.05        5.31      3.42 o 
 -13   9  19       49.40       46.53      6.94 o 
 -12   9  19       15.69       14.89      3.25 o 
 -11   9  19       67.18       66.07      4.81 o 
 -10   9  19       54.17       49.12      3.73 o 
  -9   9  19       15.74        9.42      2.36 o 
  -8   9  19        1.69       -1.93      1.93 o 
  -7   9  19        3.75        1.41      1.97 o 
  -6   9  19        4.87        2.65      1.99 o 
  -5   9  19       38.63       28.99      4.21 o 
  -4   9  19       58.37       53.90      3.96 o 
  -3   9  19      166.95      172.06     10.15 o 
  -2   9  19       47.74       38.21      3.36 o 
  -1   9  19       52.21       53.51      3.88 o 
   0   9  19        7.08        4.64      2.59 o 
   1   9  19        3.29       -1.22      3.08 o 
   2   9  19        3.27        7.49      4.79 o 
   3   9  19        7.34        9.71      6.60 o 
   4   9  19        7.72        4.25      6.71 o 
 -16  10  19       17.66       23.66      4.73 o 
 -15  10  19       26.61       32.94      6.28 o 
 -14  10  19        0.04        7.13      4.30 o 
 -13  10  19        7.48       12.02      4.54 o 
 -12  10  19        0.66        0.25      2.40 o 
 -11  10  19        0.07       -1.65      2.16 o 
 -10  10  19        2.71        3.85      2.73 o 
  -9  10  19       45.59       51.36      4.76 o 
  -8  10  19        9.32       13.58      3.76 o 
  -7  10  19        5.12       14.88      3.71 o 
  -6  10  19       38.72       23.68      4.23 o 
  -5  10  19       23.83       22.55      4.20 o 
  -4  10  19       28.77       27.71      4.68 o 
  -3  10  19      222.07      247.16     10.78 o 
  -2  10  19       69.70       77.61      4.28 o 
  -1  10  19       54.97       60.63      4.01 o 
   0  10  19        1.23        2.47      3.47 o 
   1  10  19        0.27       -2.73      3.46 o 
   2  10  19       13.16        6.58      4.44 o 
   3  10  19       14.20       13.57      6.98 o 
 -15  11  19       25.88       44.00      6.61 o 
 -14  11  19       13.27       13.97      4.81 o 
 -13  11  19       23.64       29.55      8.93 o 
 -12  11  19        4.24       10.70      4.31 o 
 -11  11  19       16.13       16.31      4.55 o 
 -10  11  19       60.50       64.48      8.41 o 
  -9  11  19       42.37       40.74      4.58 o 
  -8  11  19        3.53        3.90      3.34 o 
  -7  11  19       67.22       65.71      6.08 o 
  -6  11  19       34.78       26.32      4.56 o 
  -5  11  19      210.46      198.29      9.44 o 
  -4  11  19       40.60       54.90      5.96 o 
  -3  11  19       40.25       50.80      5.91 o 
  -2  11  19        0.66        2.55      3.83 o 
  -1  11  19       69.50       81.74      7.50 o 
   0  11  19        3.08        4.04      5.38 o 
   1  11  19        0.06        3.65      4.31 o 
 -13  12  19        3.24        7.48      5.54 o 
 -12  12  19        2.25        3.12      3.94 o 
 -11  12  19        0.38       -0.74      3.13 o 
 -10  12  19       40.22       45.16      4.77 o 
  -9  12  19       93.65      100.02      7.68 o 
  -8  12  19       12.22       15.78      4.29 o 
  -7  12  19       70.45       90.66      7.15 o 
  -6  12  19       44.60       52.27      5.86 o 
  -5  12  19       88.01       76.08     12.53 o 
  -4  12  19       40.69       38.18      5.40 o 
  -3  12  19        8.02       10.61      4.28 o 
  -2  12  19      388.52      448.10     15.86 o 
  -1  12  19      302.83      289.05     12.63 o 
   0  12  19      103.41      122.19      9.37 o 
 -10  13  19       17.14       13.84      6.53 o 
  -9  13  19        2.10        6.69      3.84 o 
  -8  13  19        6.81        7.61      3.82 o 
  -7  13  19        5.66        7.16      3.80 o 
  -6  13  19       73.19       93.97      7.32 o 
  -5  13  19       51.07       47.27      5.75 o 
  -4  13  19        0.82       -0.91      4.20 o 
  -3  13  19       53.47       56.12     12.05 o 
 -21   0  20       17.80       29.09      6.96 o 
 -20   0  20       52.76       67.60      8.89 o 
 -19   0  20       74.40       83.29      9.50 o 
 -18   0  20        0.28        3.03      5.28 o 
 -17   0  20       12.91        7.61      5.20 o 
 -16   0  20       22.55       23.24      3.63 o 
 -15   0  20        0.38        1.16      2.54 o 
 -14   0  20      107.47      109.02      5.86 o 
 -13   0  20       18.73       19.11      4.44 o 
 -12   0  20        1.52        5.02      2.42 o 
 -11   0  20       21.49       23.11      3.04 o 
 -10   0  20       10.69       10.87      4.05 o 
  -9   0  20        4.31        6.76      2.09 o 
  -8   0  20      292.26      314.11     11.45 o 
  -7   0  20        6.70        0.58      1.87 o 
  -6   0  20      231.32      246.78      6.99 o 
  -5   0  20       24.94       17.97      2.63 o 
  -4   0  20     1656.55     1610.68     27.34 o 
  -3   0  20      673.52      644.05     15.50 o 
  -2   0  20        2.31        7.77      2.81 o 
  -1   0  20       70.32       73.87      5.96 o 
   0   0  20      163.64      171.55      7.35 o 
   1   0  20      244.54      243.61     10.65 o 
   2   0  20       37.36       44.99      5.60 o 
   3   0  20      165.92      157.35     13.40 o 
   4   0  20      388.73      446.40     16.42 o 
   5   0  20      223.54      296.76     16.45 o 
   6   0  20       76.66       85.63      9.78 o 
 -21   1  20       16.49       12.98      6.58 o 
 -20   1  20       26.92       27.47      4.68 o 
 -19   1  20        0.02        2.21      6.33 o 
 -18   1  20       39.46       41.51      3.98 o 
 -17   1  20       36.20       40.52      3.90 o 
 -16   1  20       35.16       27.72      3.36 o 
 -15   1  20       26.14       19.47      3.05 o 
 -14   1  20       59.97       51.88      3.76 o 
 -13   1  20        9.04       13.94      3.40 o 
 -12   1  20       32.32       23.00      2.48 o 
 -11   1  20       12.12        9.15      3.10 o 
 -10   1  20       94.44      106.28      4.18 o 
  -9   1  20       15.93       15.11      1.97 o 
  -8   1  20      388.23      397.42      7.59 o 
  -7   1  20      732.61      712.25     10.53 o 
  -6   1  20        0.80        2.93      1.61 o 
  -5   1  20       53.30       51.91      2.74 o 
  -4   1  20      200.83      220.90      5.11 o 
  -3   1  20     2046.52     2001.55     25.09 o 
  -2   1  20      285.17      277.06      5.98 o 
  -1   1  20        0.02       -2.10      2.10 o 
   0   1  20       11.49        6.99      3.23 o 
   1   1  20       25.38       19.27      2.69 o 
   2   1  20       36.62       52.21      3.74 o 
   3   1  20        1.71        4.34      2.70 o 
   4   1  20        2.45       -2.52      2.52 o 
   5   1  20        4.28        3.46      3.69 o 
   6   1  20        3.48        3.66      4.95 o 
   7   1  20       27.19       36.61      7.26 o 
 -20   2  20       25.95       21.45      4.69 o 
 -19   2  20        3.57        4.89      3.98 o 
 -18   2  20       31.71       38.54      4.00 o 
 -17   2  20       24.24       20.57      4.69 o 
 -16   2  20       17.40       20.85      3.18 o 
 -15   2  20      131.49      122.49      7.69 o 
 -14   2  20       35.99       37.55      3.14 o 
 -13   2  20      390.11      397.27     12.80 o 
 -12   2  20       91.03       89.43      4.77 o 
 -11   2  20        2.98        1.86      1.83 o 
 -10   2  20        3.84        3.45      1.79 o 
  -9   2  20       20.30       27.73      2.42 o 
  -8   2  20       35.46       32.45      2.48 o 
  -7   2  20       17.82       27.45      2.02 o 
  -6   2  20      539.61      546.60     10.92 o 
  -5   2  20      524.31      534.81     12.66 o 
  -4   2  20      796.84      815.06     12.77 o 
  -3   2  20       17.54       17.49      2.40 o 
  -2   2  20       17.99       22.93      2.35 o 
  -1   2  20        7.72        7.27      1.88 o 
   0   2  20      117.09      115.43      4.61 o
[truncated: 107,202 more chars]
